# Supplementary material for: {2-Hydr­oxy-N′-[1-(2-oxidophenyl)ethyl­idene]benzohydrazidato}morpholinecopper(II)
Source: Acta Crystallogr Sect E Struct Rep Online. 2009 Oct 23;65(Pt 11):m1422. doi: 10.1107/S1600536809042810 (PMC2970954; doi:10.1107/S1600536809042810)
Supplement: Supplementary file 1 [file e-65-m1422-sup1.cif]

##############################################################################
###                                                                        ###
###        Electronic paper (Acta Crystallographica Section E)             ###
###                                                                        ###
##############################################################################
#                                                                            #
# This CIF contains the data in a paper accepted for publication in Acta     #
# Crystallographica Section E. It conforms to the requirements of Notes      #
# for Authors for Section E, and has been peer reviewed under the auspices   #
# of the IUCr Commission on Journals.                                        #
#                                                                            #
# Full details of the Crystallographic Information File format               #
# are given in the paper "The Crystallographic Information File (CIF):       #
# a New Standard Archive File for Crystallography" by S. R. Hall, F. H.      #
# Allen and I. D. Brown [Acta Cryst. (1991), A47, 655-685].                  #
#                                                                            #
# The current version of the core CIF dictionary is obtainable from          #
# ftp://ftp.iucr.org/pub/cif_core.dic. The current version number is 2.4.    #
#                                                                            #
# Software is freely available for graphical display of the structure(s) in  #
# this CIF.  For information consult the CIF home page http://www.iucr.org/  #
# cif/home.html                                                              #
#                                                                            #
# This file may be used for bona fide research purposes within the           #
# scientific community so long as proper attribution is given to the journal # 
# article from which it was obtained.                                        #
#                                                                            #
##############################################################################
                                             
data_I
_audit_creation_method     SHELXL-97
_chemical_name_systematic
;
{2-Hydroxy-<i>N'</i>-[1-(2-
oxidophenyl)ethylidene]benzohydrazidato}morpholinecopper(II)
;
_chemical_name_common     ?
_chemical_formula_moiety     'C19 H21 Cu N3 O4'
_chemical_formula_sum     'C19 H21 Cu N3 O4'
_chemical_formula_iupac     '[Cu (C15 H12 N2 O3) (C4 H9 N O)]'
_chemical_formula_weight     418.93
_chemical_melting_point     ?
_symmetry_cell_setting     Monoclinic
_symmetry_space_group_name_H-M     'P 21/n'
_symmetry_space_group_name_Hall     '-P 2yn'
loop_
    _symmetry_equiv_pos_as_xyz
    'x, y, z'
    '-x+1/2, y+1/2, -z+1/2'
    '-x, -y, -z'
    'x-1/2, -y-1/2, z-1/2'
_cell_length_a     9.220(4)
_cell_length_b     17.616(9)
_cell_length_c     12.023(6)
_cell_angle_alpha     90.00
_cell_angle_beta     112.257(14)
_cell_angle_gamma     90.00
_cell_volume     1807.4(15)
_cell_formula_units_Z     4
_cell_measurement_reflns_used     4032
_cell_measurement_theta_min     3.32
_cell_measurement_theta_max     27.46
_cell_measurement_temperature     293(2)
_exptl_crystal_description     prism
_exptl_crystal_colour     green
_exptl_crystal_size_max     0.26
_exptl_crystal_size_mid     0.17
_exptl_crystal_size_min     0.14
_exptl_crystal_density_diffrn     1.540
_exptl_crystal_density_meas     ?
_exptl_crystal_density_method     'not measured'
_exptl_crystal_F_000     868
_exptl_absorpt_coefficient_mu     1.239
_exptl_absorpt_correction_type     'multi-scan'
_exptl_absorpt_process_details
                               '(TEXRAY; Molecular Structure Corporation, 1999)'
_exptl_absorpt_correction_T_min     0.769
_exptl_absorpt_correction_T_max     0.837
_exptl_special_details
;
;
_diffrn_ambient_temperature     293(2)
_diffrn_radiation_type     MoK\a
_diffrn_radiation_wavelength     0.71073
_diffrn_radiation_source     'fine-focus sealed tube'
_diffrn_radiation_monochromator     graphite
_diffrn_measurement_device_type     'Rigaku Weissenberg IP'
_diffrn_measurement_method     '\w scans'
_diffrn_detector_area_resol_mean     ?
_diffrn_reflns_number     16528
_diffrn_reflns_av_R_equivalents     0.0492
_diffrn_reflns_av_sigmaI/netI     0.0332
_diffrn_reflns_theta_min     3.32
_diffrn_reflns_theta_max     27.46
_diffrn_reflns_theta_full     27.46
_diffrn_measured_fraction_theta_max     0.973
_diffrn_measured_fraction_theta_full     0.973
_diffrn_reflns_limit_h_min     -11
_diffrn_reflns_limit_h_max     10
_diffrn_reflns_limit_k_min     -22
_diffrn_reflns_limit_k_max     22
_diffrn_reflns_limit_l_min     -14
_diffrn_reflns_limit_l_max     15
_diffrn_standards_number     ?
_diffrn_standards_interval_count     ?
_diffrn_standards_interval_time     ?
_diffrn_standards_decay_%     0
_refine_special_details
;
Refinement of <i>F</i>^2^ against ALL reflections. The weighted <i>R</i>-factor
<i>wR</i> and goodness of fit <i>S</i> are based on <i>F</i>^2^, conventional
<i>R</i>-factors <i>R</i> are based on <i>F</i>, with <i>F</i> set to zero for
negative <i>F</i>^2^. The threshold expression of <i>F</i>^2^ >
\s(<i>F</i>^2^) is used only for calculating <i>R</i>-factors(gt) <i>etc</i>.
and is not relevant to the choice of reflections for refinement.
<i>R</i>-factors based on <i>F</i>^2^ are statistically about twice as large
as those based on <i>F</i>, and <i>R</i>- factors based on ALL data will be
even larger.
;
_reflns_number_total     4032
_reflns_number_gt     3273
_reflns_threshold_expression     I>2\s(I)
_refine_ls_structure_factor_coef     Fsqd
_refine_ls_matrix_type     full
_refine_ls_R_factor_all     0.0476
_refine_ls_R_factor_gt     0.0340
_refine_ls_wR_factor_gt     0.0836
_refine_ls_wR_factor_ref     0.0890
_refine_ls_goodness_of_fit_ref     1.054
_refine_ls_restrained_S_all     1.054
_refine_ls_number_reflns     4032
_refine_ls_number_parameters     246
_refine_ls_number_restraints     0
_refine_ls_hydrogen_treatment     constr
_refine_ls_weighting_scheme     calc
_refine_ls_weighting_details
         'calc w=1/[\s^2^(Fo^2^)+(0.0420P)^2^+0.6843P] where P=(Fo^2^+2Fc^2^)/3'
_atom_sites_solution_hydrogens     geom
_atom_sites_solution_primary     direct
_atom_sites_solution_secondary     difmap
_refine_ls_shift/su_max     0.001
_refine_ls_shift/su_mean     0.000
_refine_diff_density_max     0.353
_refine_diff_density_min     -0.468
_refine_ls_extinction_method     none
_refine_ls_extinction_coef     ?
loop_
    _atom_type_symbol
    _atom_type_description
    _atom_type_scat_dispersion_real
    _atom_type_scat_dispersion_imag
    _atom_type_scat_source
    'C' 'C' 0.0033 0.0016
                         'International Tables Vol C Tables 4.2.6.8 and 6.1.1.4'
    'H' 'H' 0.0000 0.0000
                         'International Tables Vol C Tables 4.2.6.8 and 6.1.1.4'
    'N' 'N' 0.0061 0.0033
                         'International Tables Vol C Tables 4.2.6.8 and 6.1.1.4'
    'O' 'O' 0.0106 0.0060
                         'International Tables Vol C Tables 4.2.6.8 and 6.1.1.4'
    'Cu' 'Cu' 0.3201 1.2651
                         'International Tables Vol C Tables 4.2.6.8 and 6.1.1.4'
_computing_data_collection     'TEXRAY (Molecular Structure Corporation, 1999)'
_computing_cell_refinement     'TEXRAY (Molecular Structure Corporation, 1999)'
_computing_data_reduction     'TEXSAN (Molecular Structure Corporation, 1999)'
_computing_structure_solution     'SHELXS-97 (Sheldrick, 2008)'
_computing_structure_refinement     'SHELXL-97 (Sheldrick, 2008)'
_computing_molecular_graphics     'ORTEP-3 (Farrugia, 1997)'
_computing_publication_material     'SHELXL-97 (Sheldrick, 2008)'
loop_
    _atom_site_type_symbol
    _atom_site_label
    _atom_site_fract_x
    _atom_site_fract_y
    _atom_site_fract_z
    _atom_site_U_iso_or_equiv
    _atom_site_adp_type
    _atom_site_calc_flag
    _atom_site_refinement_flags
    _atom_site_occupancy
    _atom_site_disorder_assembly
    _atom_site_disorder_group
    Cu Cu1 0.35584(3) 0.512750(15) 0.55888(2) 0.03343(10) Uani d . 1 . .
    O O1 -0.2016(2) 0.39749(11) 0.30393(17) 0.0635(5) Uani d . 1 . .
    H H1A -0.1404 0.4330 0.3147 0.064(9) Uiso calc R 1 . .
    O O2 0.24346(16) 0.42406(8) 0.57392(13) 0.0392(4) Uani d . 1 . .
    O O3 0.46114(18) 0.59329(10) 0.52104(14) 0.0479(4) Uani d . 1 . .
    O O4 0.7081(2) 0.51533(12) 0.97389(16) 0.0626(5) Uani d . 1 . .
    N N1 0.06587(19) 0.46639(10) 0.39142(17) 0.0373(4) Uani d . 1 . .
    N N2 0.17322(19) 0.52585(9) 0.41154(16) 0.0334(4) Uani d . 1 . .
    N N3 0.5322(2) 0.49568(9) 0.72070(16) 0.0343(4) Uani d . 1 . .
    H H3B 0.5980 0.4618 0.7068 0.042(6) Uiso calc R 1 . .
    C C1 -0.1317(3) 0.34097(13) 0.3828(2) 0.0438(5) Uani d . 1 . .
    C C2 0.0206(2) 0.34834(12) 0.4699(2) 0.0369(5) Uani d . 1 . .
    C C3 0.0825(3) 0.28792(13) 0.5489(2) 0.0428(5) Uani d . 1 . .
    H H3A 0.1829 0.2921 0.6075 0.051 Uiso calc R 1 . .
    C C4 -0.0011(3) 0.22263(14) 0.5418(3) 0.0534(6) Uani d . 1 . .
    H H4A 0.0428 0.1827 0.5946 0.064 Uiso calc R 1 . .
    C C5 -0.1511(3) 0.21633(16) 0.4560(3) 0.0618(7) Uani d . 1 . .
    H H5A -0.2085 0.1722 0.4513 0.074 Uiso calc R 1 . .
    C C6 -0.2160(3) 0.27518(16) 0.3775(3) 0.0583(7) Uani d . 1 . .
    H H6A -0.3174 0.2707 0.3205 0.070 Uiso calc R 1 . .
    C C7 0.1169(2) 0.41671(12) 0.4806(2) 0.0356(5) Uani d . 1 . .
    C C8 0.1354(2) 0.58214(12) 0.33475(19) 0.0362(5) Uani d . 1 . .
    C C9 0.2478(2) 0.64281(12) 0.34607(19) 0.0361(5) Uani d . 1 . .
    C C10 0.4016(3) 0.64486(12) 0.43607(19) 0.0370(5) Uani d . 1 . .
    C C11 0.5022(3) 0.70507(13) 0.4351(2) 0.0482(6) Uani d . 1 . .
    H H11A 0.6018 0.7072 0.4952 0.058 Uiso calc R 1 . .
    C C12 0.4580(3) 0.76027(14) 0.3488(3) 0.0570(7) Uani d . 1 . .
    H H12A 0.5275 0.7987 0.3494 0.068 Uiso calc R 1 . .
    C C13 0.3082(4) 0.75849(15) 0.2602(3) 0.0619(7) Uani d . 1 . .
    H H13A 0.2771 0.7958 0.2011 0.074 Uiso calc R 1 . .
    C C14 0.2067(3) 0.70213(14) 0.2596(2) 0.0503(6) Uani d . 1 . .
    H H14A 0.1065 0.7025 0.2002 0.060 Uiso calc R 1 . .
    C C15 -0.0237(3) 0.58277(16) 0.2353(2) 0.0536(6) Uani d . 1 . .
    H H15A -0.0490 0.5326 0.2024 0.080 Uiso calc R 1 . .
    H H15B -0.0235 0.6172 0.1735 0.080 Uiso calc R 1 . .
    H H15C -0.1004 0.5989 0.2665 0.080 Uiso calc R 1 . .
    C C16 0.6283(3) 0.56298(15) 0.7719(2) 0.0539(7) Uani d . 1 . .
    H H16A 0.5626 0.6022 0.7849 0.065 Uiso calc R 1 . .
    H H16B 0.6706 0.5824 0.7149 0.065 Uiso calc R 1 . .
    C C17 0.7606(3) 0.5460(2) 0.8884(2) 0.0656(8) Uani d . 1 . .
    H H17A 0.8319 0.5104 0.8740 0.079 Uiso calc R 1 . .
    H H17B 0.8182 0.5924 0.9200 0.079 Uiso calc R 1 . .
    C C18 0.6243(4) 0.44769(19) 0.9289(2) 0.0773(10) Uani d . 1 . .
    H H18A 0.5881 0.4268 0.9885 0.093 Uiso calc R 1 . .
    H H18B 0.6941 0.4108 0.9153 0.093 Uiso calc R 1 . .
    C C19 0.4852(3) 0.46037(18) 0.8129(2) 0.0630(8) Uani d . 1 . .
    H H19A 0.4348 0.4121 0.7832 0.076 Uiso calc R 1 . .
    H H19B 0.4098 0.4928 0.8282 0.076 Uiso calc R 1 . .
loop_
    _atom_site_aniso_label
    _atom_site_aniso_U_11
    _atom_site_aniso_U_22
    _atom_site_aniso_U_33
    _atom_site_aniso_U_12
    _atom_site_aniso_U_13
    _atom_site_aniso_U_23
    Cu1 0.02910(14) 0.03649(15) 0.02903(15) -0.00266(10) 0.00461(11) 0.00205(10)
    O1 0.0410(9) 0.0587(11) 0.0667(12) -0.0113(8) -0.0069(9) 0.0105(9)
    O2 0.0315(8) 0.0406(8) 0.0368(8) -0.0046(6) 0.0032(7) 0.0024(6)
    O3 0.0385(8) 0.0521(10) 0.0427(9) -0.0085(7) 0.0035(7) 0.0171(7)
    O4 0.0669(12) 0.0777(13) 0.0314(9) -0.0159(10) 0.0053(9) -0.0069(8)
    N1 0.0294(9) 0.0389(10) 0.0378(10) -0.0020(7) 0.0060(8) -0.0014(8)
    N2 0.0295(8) 0.0347(10) 0.0316(9) 0.0004(7) 0.0067(7) -0.0024(7)
    N3 0.0321(9) 0.0344(9) 0.0314(9) 0.0001(7) 0.0065(8) -0.0045(7)
    C1 0.0394(12) 0.0444(13) 0.0434(13) -0.0061(9) 0.0111(10) -0.0073(10)
    C2 0.0326(10) 0.0384(11) 0.0383(11) -0.0029(8) 0.0118(9) -0.0091(9)
    C3 0.0402(12) 0.0424(12) 0.0438(13) -0.0020(9) 0.0138(11) -0.0039(10)
    C4 0.0618(16) 0.0403(13) 0.0558(15) -0.0078(11) 0.0197(13) -0.0032(11)
    C5 0.0701(18) 0.0481(15) 0.0636(17) -0.0251(13) 0.0212(15) -0.0121(13)
    C6 0.0494(15) 0.0606(16) 0.0532(15) -0.0206(12) 0.0063(13) -0.0138(13)
    C7 0.0297(10) 0.0382(11) 0.0377(11) 0.0000(8) 0.0115(9) -0.0047(9)
    C8 0.0335(11) 0.0416(12) 0.0304(10) 0.0084(8) 0.0087(9) -0.0003(8)
    C9 0.0391(11) 0.0350(11) 0.0341(11) 0.0086(8) 0.0139(9) 0.0012(8)
    C10 0.0416(11) 0.0356(11) 0.0345(11) 0.0025(8) 0.0151(10) 0.0017(9)
    C11 0.0489(13) 0.0413(13) 0.0524(14) -0.0024(10) 0.0170(12) 0.0038(10)
    C12 0.0651(17) 0.0374(13) 0.0692(17) -0.0018(11) 0.0262(15) 0.0089(12)
    C13 0.0736(18) 0.0452(15) 0.0617(17) 0.0103(13) 0.0196(15) 0.0198(13)
    C14 0.0526(14) 0.0436(14) 0.0478(14) 0.0109(11) 0.0112(12) 0.0126(11)
    C15 0.0411(13) 0.0613(16) 0.0451(14) 0.0045(11) 0.0014(11) 0.0107(11)
    C16 0.0597(15) 0.0538(15) 0.0383(12) -0.0212(12) 0.0072(12) -0.0059(10)
    C17 0.0515(15) 0.092(2) 0.0416(14) -0.0220(15) 0.0043(13) -0.0141(14)
    C18 0.100(2) 0.068(2) 0.0369(14) -0.0222(17) -0.0044(16) 0.0128(13)
    C19 0.0653(17) 0.0730(18) 0.0367(13) -0.0284(14) 0.0036(13) 0.0081(12)
_geom_special_details
;
All e.s.d.'s (except the e.s.d. in the dihedral angle between two l.s. planes)
are estimated using the full covariance matrix. The cell e.s.d.'s are taken
into account individually in the estimation of e.s.d.'s in distances, angles
and torsion angles; correlations between e.s.d.'s in cell parameters are only
used when they are defined by crystal symmetry. An approximate (isotropic)
treatment of cell e.s.d.'s is used for estimating e.s.d.'s involving l.s.
planes.
;
loop_
    _geom_bond_atom_site_label_1
    _geom_bond_atom_site_label_2
    _geom_bond_site_symmetry_2
    _geom_bond_distance
    _geom_bond_publ_flag
    Cu1 O3 . 1.8702(17) y
    Cu1 O2 . 1.9208(16) y
    Cu1 N2 . 1.9409(18) y
    Cu1 N3 . 2.0308(19) y
    O1 C1 . 1.357(3) ?
    O1 H1A . 0.8200 ?
    O2 C7 . 1.283(3) ?
    O3 C10 . 1.321(3) ?
    O4 C17 . 1.399(4) ?
    O4 C18 . 1.412(4) ?
    N1 C7 . 1.325(3) ?
    N1 N2 . 1.398(2) ?
    N2 C8 . 1.309(3) ?
    N3 C16 . 1.468(3) ?
    N3 C19 . 1.472(3) ?
    N3 H3B . 0.9100 ?
    C1 C6 . 1.384(3) ?
    C1 C2 . 1.404(3) ?
    C2 C3 . 1.397(3) ?
    C2 C7 . 1.473(3) ?
    C3 C4 . 1.370(3) ?
    C3 H3A . 0.9300 ?
    C4 C5 . 1.381(4) ?
    C4 H4A . 0.9300 ?
    C5 C6 . 1.377(4) ?
    C5 H5A . 0.9300 ?
    C6 H6A . 0.9300 ?
    C8 C9 . 1.459(3) ?
    C8 C15 . 1.501(3) ?
    C9 C14 . 1.421(3) ?
    C9 C10 . 1.421(3) ?
    C10 C11 . 1.412(3) ?
    C11 C12 . 1.366(3) ?
    C11 H11A . 0.9300 ?
    C12 C13 . 1.389(4) ?
    C12 H12A . 0.9300 ?
    C13 C14 . 1.362(4) ?
    C13 H13A . 0.9300 ?
    C14 H14A . 0.9300 ?
    C15 H15A . 0.9600 ?
    C15 H15B . 0.9600 ?
    C15 H15C . 0.9600 ?
    C16 C17 . 1.499(4) ?
    C16 H16A . 0.9700 ?
    C16 H16B . 0.9700 ?
    C17 H17A . 0.9700 ?
    C17 H17B . 0.9700 ?
    C18 C19 . 1.512(4) ?
    C18 H18A . 0.9700 ?
    C18 H18B . 0.9700 ?
    C19 H19A . 0.9700 ?
    C19 H19B . 0.9700 ?
loop_
    _geom_angle_atom_site_label_1
    _geom_angle_atom_site_label_2
    _geom_angle_atom_site_label_3
    _geom_angle_site_symmetry_1
    _geom_angle_site_symmetry_3
    _geom_angle
    _geom_angle_publ_flag
    O3 Cu1 O2 . . 171.23(7) ?
    O3 Cu1 N2 . . 92.21(7) ?
    O2 Cu1 N2 . . 82.54(7) ?
    O3 Cu1 N3 . . 92.53(7) ?
    O2 Cu1 N3 . . 93.11(7) ?
    N2 Cu1 N3 . . 174.38(8) ?
    C1 O1 H1A . . 109.5 ?
    C7 O2 Cu1 . . 110.14(14) ?
    C10 O3 Cu1 . . 127.42(14) ?
    C17 O4 C18 . . 109.6(2) ?
    C7 N1 N2 . . 110.10(17) ?
    C8 N2 N1 . . 117.62(17) ?
    C8 N2 Cu1 . . 129.87(15) ?
    N1 N2 Cu1 . . 112.43(13) ?
    C16 N3 C19 . . 109.2(2) ?
    C16 N3 Cu1 . . 114.77(15) ?
    C19 N3 Cu1 . . 115.24(15) ?
    C16 N3 H3B . . 105.6 ?
    C19 N3 H3B . . 105.6 ?
    Cu1 N3 H3B . . 105.6 ?
    O1 C1 C6 . . 118.2(2) ?
    O1 C1 C2 . . 122.0(2) ?
    C6 C1 C2 . . 119.8(2) ?
    C3 C2 C1 . . 118.2(2) ?
    C3 C2 C7 . . 119.06(19) ?
    C1 C2 C7 . . 122.7(2) ?
    C4 C3 C2 . . 121.5(2) ?
    C4 C3 H3A . . 119.3 ?
    C2 C3 H3A . . 119.3 ?
    C3 C4 C5 . . 119.7(3) ?
    C3 C4 H4A . . 120.2 ?
    C5 C4 H4A . . 120.2 ?
    C6 C5 C4 . . 120.2(2) ?
    C6 C5 H5A . . 119.9 ?
    C4 C5 H5A . . 119.9 ?
    C5 C6 C1 . . 120.6(2) ?
    C5 C6 H6A . . 119.7 ?
    C1 C6 H6A . . 119.7 ?
    O2 C7 N1 . . 124.6(2) ?
    O2 C7 C2 . . 118.6(2) ?
    N1 C7 C2 . . 116.84(19) ?
    N2 C8 C9 . . 119.94(18) ?
    N2 C8 C15 . . 119.1(2) ?
    C9 C8 C15 . . 121.0(2) ?
    C14 C9 C10 . . 116.8(2) ?
    C14 C9 C8 . . 119.2(2) ?
    C10 C9 C8 . . 123.93(19) ?
    O3 C10 C11 . . 116.2(2) ?
    O3 C10 C9 . . 125.0(2) ?
    C11 C10 C9 . . 118.8(2) ?
    C12 C11 C10 . . 122.2(2) ?
    C12 C11 H11A . . 118.9 ?
    C10 C11 H11A . . 118.9 ?
    C11 C12 C13 . . 119.4(2) ?
    C11 C12 H12A . . 120.3 ?
    C13 C12 H12A . . 120.3 ?
    C14 C13 C12 . . 120.1(2) ?
    C14 C13 H13A . . 119.9 ?
    C12 C13 H13A . . 119.9 ?
    C13 C14 C9 . . 122.7(2) ?
    C13 C14 H14A . . 118.7 ?
    C9 C14 H14A . . 118.7 ?
    C8 C15 H15A . . 109.5 ?
    C8 C15 H15B . . 109.5 ?
    H15A C15 H15B . . 109.5 ?
    C8 C15 H15C . . 109.5 ?
    H15A C15 H15C . . 109.5 ?
    H15B C15 H15C . . 109.5 ?
    N3 C16 C17 . . 112.2(2) ?
    N3 C16 H16A . . 109.2 ?
    C17 C16 H16A . . 109.2 ?
    N3 C16 H16B . . 109.2 ?
    C17 C16 H16B . . 109.2 ?
    H16A C16 H16B . . 107.9 ?
    O4 C17 C16 . . 112.2(2) ?
    O4 C17 H17A . . 109.2 ?
    C16 C17 H17A . . 109.2 ?
    O4 C17 H17B . . 109.2 ?
    C16 C17 H17B . . 109.2 ?
    H17A C17 H17B . . 107.9 ?
    O4 C18 C19 . . 112.3(2) ?
    O4 C18 H18A . . 109.2 ?
    C19 C18 H18A . . 109.2 ?
    O4 C18 H18B . . 109.2 ?
    C19 C18 H18B . . 109.2 ?
    H18A C18 H18B . . 107.9 ?
    N3 C19 C18 . . 111.6(2) ?
    N3 C19 H19A . . 109.3 ?
    C18 C19 H19A . . 109.3 ?
    N3 C19 H19B . . 109.3 ?
    C18 C19 H19B . . 109.3 ?
    H19A C19 H19B . . 108.0 ?
loop_
    _geom_torsion_atom_site_label_1
    _geom_torsion_atom_site_label_2
    _geom_torsion_atom_site_label_3
    _geom_torsion_atom_site_label_4
    _geom_torsion_site_symmetry_1
    _geom_torsion_site_symmetry_2
    _geom_torsion_site_symmetry_3
    _geom_torsion_site_symmetry_4
    _geom_torsion
    _geom_torsion_publ_flag
    O3 Cu1 O2 C7 . . . . -49.8(5) ?
    N2 Cu1 O2 C7 . . . . 3.75(14) ?
    N3 Cu1 O2 C7 . . . . -179.83(14) ?
    O2 Cu1 O3 C10 . . . . 65.8(5) ?
    N2 Cu1 O3 C10 . . . . 12.8(2) ?
    N3 Cu1 O3 C10 . . . . -164.2(2) ?
    C7 N1 N2 C8 . . . . -176.03(19) ?
    C7 N1 N2 Cu1 . . . . 1.0(2) ?
    O3 Cu1 N2 C8 . . . . -13.1(2) ?
    O2 Cu1 N2 C8 . . . . 173.9(2) ?
    N3 Cu1 N2 C8 . . . . 134.4(7) ?
    O3 Cu1 N2 N1 . . . . 170.31(14) ?
    O2 Cu1 N2 N1 . . . . -2.64(14) ?
    N3 Cu1 N2 N1 . . . . -42.2(8) ?
    O3 Cu1 N3 C16 . . . . 25.97(19) ?
    O2 Cu1 N3 C16 . . . . -160.75(18) ?
    N2 Cu1 N3 C16 . . . . -121.6(7) ?
    O3 Cu1 N3 C19 . . . . 154.11(19) ?
    O2 Cu1 N3 C19 . . . . -32.60(19) ?
    N2 Cu1 N3 C19 . . . . 6.6(8) ?
    O1 C1 C2 C3 . . . . 178.8(2) ?
    C6 C1 C2 C3 . . . . 0.3(4) ?
    O1 C1 C2 C7 . . . . -1.4(4) ?
    C6 C1 C2 C7 . . . . -180.0(2) ?
    C1 C2 C3 C4 . . . . 0.6(4) ?
    C7 C2 C3 C4 . . . . -179.1(2) ?
    C2 C3 C4 C5 . . . . -0.9(4) ?
    C3 C4 C5 C6 . . . . 0.3(4) ?
    C4 C5 C6 C1 . . . . 0.6(5) ?
    O1 C1 C6 C5 . . . . -179.5(3) ?
    C2 C1 C6 C5 . . . . -0.9(4) ?
    Cu1 O2 C7 N1 . . . . -4.7(3) ?
    Cu1 O2 C7 C2 . . . . 174.76(15) ?
    N2 N1 C7 O2 . . . . 2.6(3) ?
    N2 N1 C7 C2 . . . . -176.95(18) ?
    C3 C2 C7 O2 . . . . -11.5(3) ?
    C1 C2 C7 O2 . . . . 168.8(2) ?
    C3 C2 C7 N1 . . . . 168.0(2) ?
    C1 C2 C7 N1 . . . . -11.7(3) ?
    N1 N2 C8 C9 . . . . -175.30(18) ?
    Cu1 N2 C8 C9 . . . . 8.3(3) ?
    N1 N2 C8 C15 . . . . 4.2(3) ?
    Cu1 N2 C8 C15 . . . . -172.20(17) ?
    N2 C8 C9 C14 . . . . 177.9(2) ?
    C15 C8 C9 C14 . . . . -1.6(3) ?
    N2 C8 C9 C10 . . . . 1.1(3) ?
    C15 C8 C9 C10 . . . . -178.4(2) ?
    Cu1 O3 C10 C11 . . . . 172.81(17) ?
    Cu1 O3 C10 C9 . . . . -8.7(3) ?
    C14 C9 C10 O3 . . . . -177.8(2) ?
    C8 C9 C10 O3 . . . . -0.9(4) ?
    C14 C9 C10 C11 . . . . 0.6(3) ?
    C8 C9 C10 C11 . . . . 177.5(2) ?
    O3 C10 C11 C12 . . . . 176.9(2) ?
    C9 C10 C11 C12 . . . . -1.7(4) ?
    C10 C11 C12 C13 . . . . 1.4(4) ?
    C11 C12 C13 C14 . . . . 0.0(4) ?
    C12 C13 C14 C9 . . . . -1.0(4) ?
    C10 C9 C14 C13 . . . . 0.7(4) ?
    C8 C9 C14 C13 . . . . -176.3(3) ?
    C19 N3 C16 C17 . . . . 51.4(3) ?
    Cu1 N3 C16 C17 . . . . -177.45(19) ?
    C18 O4 C17 C16 . . . . 59.0(4) ?
    N3 C16 C17 O4 . . . . -56.9(3) ?
    C17 O4 C18 C19 . . . . -58.7(4) ?
    C16 N3 C19 C18 . . . . -50.8(3) ?
    Cu1 N3 C19 C18 . . . . 178.3(2) ?
    O4 C18 C19 N3 . . . . 55.9(4) ?
loop_
    _geom_hbond_atom_site_label_D
    _geom_hbond_atom_site_label_H
    _geom_hbond_atom_site_label_A
    _geom_hbond_site_symmetry_A
    _geom_hbond_distance_DH
    _geom_hbond_distance_HA
    _geom_hbond_distance_DA
    _geom_hbond_angle_DHA
    O1 H1A N1 . 0.82 1.87 2.588(3) 146
data_global
_journal_date_recd_electronic     2009-10-16
_journal_date_accepted     2009-10-18
_journal_name_full     'Acta Crystallographica, Section E'
_journal_year     2009
_journal_volume     65
_journal_issue     11
_journal_page_first     m1422
_journal_page_last     m1422
_journal_paper_category     QM
_journal_coeditor_code     HB5147
_publ_contact_author_name     'Lin, Song-Zhu'
_publ_contact_author_address
;
Chemical Engineering Institute
Northeast Dianli University
Jilin 132012
P.R.China
;
_publ_contact_author_email     songzhulin@163.com
_publ_contact_author_fax     '86 432 4806620'
_publ_contact_author_phone     '86 432 4806620'
_publ_section_title
;
{2-Hydroxy-<i>N'</i>-[1-(2-\
oxidophenyl)ethylidene]benzohydrazidato}morpholinecopper(II)
;
loop_
    _publ_author_name
    _publ_author_footnote
    _publ_author_address
    'Lin, Song-Zhu' .
;
Chemical Engineering Institute
Northeast Dianli University
Jilin, Jilin 132012
People's Republic of China
;
    'Jia, Ruo-Kun' .
;
Chemical Engineering Institute
Northeast Dianli University
Jilin, Jilin 132012
People's Republic of China
;
    'Yuan, Yan-Lin' .
;
Chemical Engineering Institute
Northeast Dianli University
Jilin, Jilin 132012
People's Republic of China
;
    'Zhan, Peng' .
;
Chemical Engineering Institute
Northeast Dianli University
Jilin, Jilin 132012
People's Republic of China
;
