# Supplementary material for: {2-Hydr­oxy-N′-[1-(2-oxidophenyl)ethyl­idene]benzohydrazidato}morpholinecopper(II)
Source: Acta Crystallogr Sect E Struct Rep Online. 2009 Oct 23;65(Pt 11):m1422. doi: 10.1107/S1600536809042810 (PMC2970954; doi:10.1107/S1600536809042810)
Supplement: Supplementary file 2 [file e-65-m1422-Isup2.hkl]

# 
# h,k,l, Fc-squared, Fo-squared, sigma(Fo-squared) and status flag 
# 
data_I
_shelx_title ' d in P2(1)/n' 
_shelx_refln_list_code          4 
_shelx_F_calc_maximum      277.06 
_exptl_crystal_F_000       868.00 
_reflns_d_resolution_high  0.7705 
 
loop_ 
 _symmetry_equiv_pos_as_xyz 
 'x, y, z' 
 '-x+1/2, y+1/2, -z+1/2' 
 '-x, -y, -z' 
 'x-1/2, -y-1/2, z-1/2' 
 
_cell_length_a     9.2205 
_cell_length_b    17.6158 
_cell_length_c    12.0234 
_cell_angle_alpha  90.000 
_cell_angle_beta  112.257 
_cell_angle_gamma  90.000 
 
_shelx_F_squared_multiplier     1.000 
 
loop_ 
 _refln_index_h 
 _refln_index_k 
 _refln_index_l 
 _refln_F_squared_calc 
 _refln_F_squared_meas 
 _refln_F_squared_sigma 
 _refln_observed_status 
   2   0   0      236.82      246.41     12.65 o 
   4   0   0      315.63      232.86     15.81 o 
   6   0   0     1764.44     1819.10     24.61 o 
   8   0   0     1160.13     1137.73     14.75 o 
  10   0   0      463.70      478.69     29.87 o 
   2   1   0      157.35      186.59      3.79 o 
   3   1   0     1054.05      970.89      7.13 o 
   4   1   0     3570.28     4072.17     29.97 o 
   5   1   0      220.23      217.30      3.36 o 
   6   1   0       60.09       84.94      2.96 o 
   7   1   0     2566.58     2609.99     28.46 o 
   8   1   0       34.37       27.43      2.54 o 
   9   1   0       66.51       56.93      4.94 o 
  10   1   0        1.09        7.23     16.59 o 
  11   1   0      199.33      178.36     27.76 o 
   1   2   0     2051.48     2171.45     13.54 o 
   2   2   0     1126.27     1126.24      7.23 o 
   3   2   0        0.14        1.78      1.13 o 
   4   2   0     4980.45     4907.92     41.31 o 
   5   2   0      753.19      805.14     12.30 o 
   6   2   0      823.35      839.21     12.18 o 
   7   2   0       26.30       44.35      5.76 o 
   8   2   0      417.30      425.52     14.31 o 
   9   2   0        0.87        1.42      1.33 o 
  10   2   0      825.96      818.63     31.80 o 
  11   2   0        0.66       -0.24     27.00 o 
   1   3   0     9699.07     9275.74     92.44 o 
   2   3   0      656.14      660.52      4.51 o 
   3   3   0     7197.59     7029.66     56.27 o 
   4   3   0      755.29      884.49      6.05 o 
   5   3   0       53.58       77.06      3.78 o 
   6   3   0        3.61        4.78      1.98 o 
   7   3   0     1655.14     1626.10     20.02 o 
   8   3   0       54.91       54.44      3.84 o 
   9   3   0        0.86        3.03      3.10 o 
  10   3   0       82.03       53.83     16.26 o 
   0   4   0    28197.43    26458.98    535.32 o 
   1   4   0      590.39      626.99      5.29 o 
   2   4   0      221.62      224.69      6.24 o 
   3   4   0     1822.71     1897.55     14.47 o 
   4   4   0     2067.31     1958.04     14.08 o 
   5   4   0     2094.10     2151.66     17.73 o 
   6   4   0     2092.18     2146.55     26.08 o 
   7   4   0      583.04      634.49     12.65 o 
   8   4   0        8.90       10.64      2.74 o 
   9   4   0        9.55        7.24      3.97 o 
  10   4   0      290.96      311.48     29.84 o 
   1   5   0     6765.43     6272.06     59.37 o 
   2   5   0     2013.51     2042.84     20.95 o 
   3   5   0     3396.68     3222.84     27.67 o 
   4   5   0       65.15       86.59      4.50 o 
   5   5   0      127.53      135.00      3.83 o 
   6   5   0       66.17       58.92      5.65 o 
   7   5   0     3031.61     3072.89     35.01 o 
   8   5   0       63.09       71.42      7.75 o 
   9   5   0       20.27       20.43      4.21 o 
  10   5   0        6.41       26.45     11.29 o 
   0   6   0      108.56       80.73      5.66 o 
   1   6   0      450.72      592.22      8.61 o 
   2   6   0       40.18       43.64      2.26 o 
   3   6   0        0.62        9.86      3.72 o 
   4   6   0     3157.25     2988.52     26.00 o 
   5   6   0     2201.73     2078.01     23.10 o 
   6   6   0      837.00      825.46     12.26 o 
   7   6   0       85.28       99.33      8.48 o 
   8   6   0       98.25      121.29     10.09 o 
   9   6   0       90.98       84.93      9.21 o 
  10   6   0      228.54      249.86     19.46 o 
   1   7   0     1907.77     1810.90     16.27 o 
   2   7   0      611.06      623.48     14.79 o 
   3   7   0     5847.01     5980.50     56.29 o 
   4   7   0      107.72       88.93      3.51 o 
   5   7   0      191.03      196.14      8.54 o 
   6   7   0      326.17      338.29      6.14 o 
   7   7   0       38.05       50.35      4.82 o 
   8   7   0       10.82        9.28      4.81 o 
   9   7   0        0.62       -3.63      6.81 o 
  10   7   0        0.42       11.31     25.50 o 
   0   8   0     2480.45     2067.09     42.09 o 
   1   8   0     2300.38     2249.66     23.32 o 
   2   8   0      144.39      169.81      5.67 o 
   3   8   0     1293.78     1272.47     14.82 o 
   4   8   0      766.85      723.07      8.62 o 
   5   8   0     2548.89     2490.08     32.61 o 
   6   8   0      799.43      787.09     12.63 o 
   7   8   0      223.41      229.49      8.17 o 
   8   8   0        7.09        7.79      2.92 o 
   9   8   0      231.75      246.27     12.52 o 
  10   8   0      139.32      160.06     22.63 o 
   1   9   0     2442.74     2602.84     27.23 o 
   2   9   0     2918.08     2899.44     29.32 o 
   3   9   0       98.82       73.83      8.42 o 
   4   9   0      106.35      104.79      4.00 o 
   5   9   0        2.37        1.06      2.74 o 
   6   9   0      415.59      414.88      7.81 o 
   7   9   0     1278.30     1332.77     15.68 o 
   8   9   0       75.29       63.53      6.06 o 
   9   9   0       33.98       33.41      6.76 o 
  10   9   0       12.56       21.57     16.75 o 
   0  10   0     3647.88     3290.96     74.60 o 
   1  10   0     2190.98     2188.82     22.30 o 
   2  10   0       16.26       12.81      4.49 o 
   3  10   0      105.51      137.27      5.25 o 
   4  10   0      386.81      352.56      6.52 o 
   5  10   0      769.78      795.41     11.76 o 
   6  10   0      544.44      576.81      9.52 o 
   7  10   0       39.54       47.75      4.54 o 
   8  10   0       19.39       19.67      3.38 o 
   9  10   0      263.54      268.06     35.56 o 
   1  11   0      637.92      577.78      9.00 o 
   2  11   0      830.74      760.02     11.16 o 
   3  11   0      123.98      121.80      8.05 o 
   4  11   0       33.30       31.19      3.88 o 
   5  11   0        8.22       14.52      4.24 o 
   6  11   0     1337.65     1331.55     16.98 o 
   7  11   0        7.43       14.86      5.02 o 
   8  11   0      208.03      188.92      6.50 o 
   9  11   0       98.26       99.02     15.54 o 
   0  12   0     1814.60     1672.91     68.19 o 
   1  12   0     1788.42     1822.15     23.53 o 
   2  12   0       31.33       33.31      4.70 o 
   3  12   0      200.91      221.81      6.42 o 
   4  12   0      401.88      399.09      9.36 o 
   5  12   0      899.50      970.12     14.21 o 
   6  12   0      145.67      158.47      8.03 o 
   7  12   0      280.61      273.27      7.46 o 
   8  12   0      206.16      218.86      9.66 o 
   9  12   0      238.03      258.13     11.65 o 
   1  13   0      131.34      114.24     13.28 o 
   2  13   0     1253.04     1173.41     20.17 o 
   3  13   0      407.03      433.80     17.55 o 
   4  13   0       38.01       41.56      4.47 o 
   5  13   0        4.30        4.03      4.05 o 
   6  13   0      172.83      182.14      7.50 o 
   7  13   0        2.90        2.52      6.05 o 
   8  13   0      369.79      393.48     14.83 o 
   9  13   0       55.67       48.67      8.81 o 
   0  14   0     2321.38     2234.63     39.76 o 
   1  14   0      877.14      865.40     15.13 o 
   2  14   0        6.52        4.14      4.48 o 
   3  14   0      243.05      251.26      9.86 o 
   4  14   0       71.41       97.24     10.12 o 
   5  14   0     1072.37     1070.19     18.59 o 
   6  14   0        0.58       -0.88      5.18 o 
   7  14   0        1.13        6.49      5.16 o 
   8  14   0      527.99      506.84     21.92 o 
   1  15   0      620.51      577.25     16.37 o 
   2  15   0      833.81      789.67     18.17 o 
   3  15   0      309.99      284.34     11.31 o 
   4  15   0       16.47        5.64      5.19 o 
   5  15   0        3.50       -1.79      5.87 o 
   6  15   0      174.78      183.90      8.26 o 
   7  15   0       67.70       61.03      6.16 o 
   8  15   0      169.93      182.87     13.87 o 
   0  16   0      393.47      398.81     19.92 o 
   1  16   0      663.63      656.11     14.37 o 
   2  16   0       68.74       58.89      9.55 o 
   3  16   0      127.22      129.12     10.23 o 
   4  16   0       56.56       72.53     17.42 o 
   5  16   0      488.07      502.13     18.15 o 
   6  16   0        0.48       -2.56      6.73 o 
   7  16   0       22.01       27.35      7.64 o 
   1  17   0      159.22      158.15     11.71 o 
   2  17   0      746.13      728.43     17.18 o 
   3  17   0      116.37      113.20     11.52 o 
   4  17   0      259.86      224.35     14.90 o 
   5  17   0        5.95       10.72      6.63 o 
   6  17   0      158.94      178.58     12.37 o 
   7  17   0       26.00       27.22      7.38 o 
   0  18   0       82.44      131.78     38.32 o 
   1  18   0       81.79       64.13     13.76 o 
   2  18   0       10.37       12.70      6.70 o 
   3  18   0      253.94      232.13     12.02 o 
   4  18   0       12.09       13.36      6.44 o 
   5  18   0      426.45      401.85     13.97 o 
   6  18   0       19.32       13.48      7.29 o 
   1  19   0      181.68      193.90     21.55 o 
   2  19   0      138.72      151.87     11.67 o 
   3  19   0        2.34        8.63     11.17 o 
   4  19   0      162.24      125.80     22.70 o 
   5  19   0        1.41        8.73      6.72 o 
   6  19   0      123.79      133.28     10.26 o 
   0  20   0       18.22        7.88     13.29 o 
   1  20   0      206.80      207.07     12.24 o 
   2  20   0       36.23       47.44     11.26 o 
   3  20   0       78.15       58.45     13.07 o 
   4  20   0       21.41       15.25      9.03 o 
   5  20   0      125.35       99.58     11.01 o 
   1  21   0        9.24        8.14      8.27 o 
   2  21   0      184.79      181.80     13.59 o 
   3  21   0        3.47        6.71      9.04 o 
   4  21   0       40.09       25.15      9.44 o 
   0  22   0       14.70       12.76     13.10 o 
   1  22   0      282.81      288.62     22.12 o 
   2  22   0       18.81        7.96      9.67 o 
 -11   0   1      169.25      204.57     22.78 o 
  -9   0   1      402.49      406.16      9.64 o 
  -7   0   1     1821.69     1774.54     21.97 o 
  -5   0   1        5.66       10.20      3.32 o 
  -3   0   1      231.85      288.14      8.75 o 
   1   0   1     3404.24     3349.85     37.77 o 
   3   0   1       11.16       19.10      1.49 o 
   5   0   1     1649.03     1763.40     35.12 o 
   7   0   1     1747.11     1791.55     21.04 o 
   9   0   1       33.39       25.80     24.74 o 
 -11   1   1        1.39       11.00     17.70 o 
 -10   1   1      420.45      425.02     18.51 o 
  -9   1   1       13.43       14.63      2.25 o 
  -8   1   1      125.35      124.75      8.15 o 
  -7   1   1      122.52      132.35     12.45 o 
  -6   1   1     2480.65     2457.37     19.21 o 
  -5   1   1      581.54      633.56      6.12 o 
  -4   1   1     2952.66     2750.83     28.24 o 
  -3   1   1        1.84        3.68      1.34 o 
  -2   1   1       23.96       20.42      1.37 o 
   1   1   1     5631.34     5723.60     36.89 o 
   2   1   1      469.54      524.62      7.66 o 
   3   1   1      186.56      209.31      2.52 o 
   4   1   1     6010.41     6333.53     76.52 o 
   5   1   1        0.54        2.91      0.94 o 
   6   1   1       43.90       35.76      2.02 o 
   7   1   1        0.70        1.79      6.03 o 
   8   1   1      866.69      850.60     13.34 o 
   9   1   1       27.41       27.93     10.77 o 
  10   1   1      651.64      644.85     34.25 o 
 -11   2   1      200.84      213.27     44.73 o 
 -10   2   1       24.16       28.13     12.07 o 
  -9   2   1      183.25      197.45      8.17 o 
  -8   2   1       10.20       10.16      2.51 o 
  -7   2   1     1837.16     1808.71     15.36 o 
  -6   2   1       89.61      116.71     16.73 o 
  -5   2   1        0.73        5.74      2.03 o 
  -4   2   1      241.02      263.07      4.23 o 
  -3   2   1     1327.10     1223.81     11.90 o 
  -2   2   1      391.63      519.63      3.84 o 
  -1   2   1     1100.36     1148.14     23.28 o 
   1   2   1     2069.35     2053.10     20.79 o 
   2   2   1     2768.86     2645.46     29.27 o 
   3   2   1     3971.38     3977.00     61.56 o 
   4   2   1     2263.95     2766.95     18.57 o 
   5   2   1      513.61      462.62      4.01 o 
   6   2   1        1.34        1.57      1.05 o 
   7   2   1     1963.40     1968.97     25.02 o 
   8   2   1      125.81      114.26      7.74 o 
   9   2   1        0.17        2.49     18.41 o 
  10   2   1        4.12       -0.23     10.03 o 
 -11   3   1       45.33       56.57     17.20 o 
 -10   3   1      484.50      560.59     25.43 o 
  -9   3   1        0.69        4.38      3.03 o 
  -8   3   1        5.68        9.45      2.40 o 
  -7   3   1      813.32      852.71     16.59 o 
  -6   3   1     4085.43     4114.06     40.79 o 
  -5   3   1      110.19      116.58      3.13 o 
  -4   3   1     3829.71     3899.50     29.10 o 
  -3   3   1      117.14      125.05      2.69 o 
  -2   3   1     3282.70     3356.85     25.11 o 
  -1   3   1     1908.51     1814.02     13.79 o 
   0   3   1       73.67       63.32      1.74 o 
   1   3   1      599.99      684.86      8.56 o 
   2   3   1      909.13      909.49      7.15 o 
   3   3   1      609.48      698.89      7.81 o 
   4   3   1     7429.53     7527.07     86.21 o 
   5   3   1      126.86      136.36      4.93 o 
   6   3   1      374.61      385.18      9.14 o 
   7   3   1        5.25       16.66     17.68 o 
   8   3   1      143.94      157.80      9.38 o 
   9   3   1       22.22       33.93     13.88 o 
  10   3   1      545.88      511.54     35.68 o 
 -11   4   1      114.27       94.89     30.47 o 
 -10   4   1       55.34       50.71      6.31 o 
  -9   4   1      134.25      134.09      4.22 o 
  -8   4   1        4.54        5.10      3.57 o 
  -7   4   1     4890.92     4866.33     52.20 o 
  -6   4   1       99.13      127.27      4.63 o 
  -5   4   1      301.06      308.85      4.59 o 
  -4   4   1       92.11       97.53      2.39 o 
  -3   4   1     3518.96     3272.28     25.65 o 
  -2   4   1      778.84      758.64      7.45 o 
  -1   4   1     1314.88     1258.94     10.53 o 
   0   4   1       27.91       42.92      3.38 o 
   1   4   1       79.31       59.32      3.88 o 
   2   4   1     2377.18     2271.93     19.52 o 
   3   4   1     2030.93     2040.09     13.34 o 
   4   4   1      303.77      304.04      6.65 o 
   5   4   1     1876.25     1879.74     18.96 o 
   6   4   1       31.30       33.48      3.16 o 
   7   4   1      884.73      919.40     21.56 o 
   8   4   1      134.75      130.50      5.03 o 
   9   4   1       62.07       63.70     11.23 o 
  10   4   1       32.86       32.59     29.72 o 
 -11   5   1        2.98        4.07     12.97 o 
 -10   5   1      172.43      191.86      9.32 o 
  -9   5   1      160.08      155.42      8.88 o 
  -8   5   1       12.56       10.36      3.90 o 
  -7   5   1     2008.52     2059.80     27.04 o 
  -6   5   1      986.27     1031.08     16.14 o 
  -5   5   1     1373.79     1400.53     11.98 o 
  -4   5   1     1138.97     1044.14     10.65 o 
  -3   5   1     1819.65     1869.51     14.23 o 
  -2   5   1     2939.17     2900.07     26.17 o 
  -1   5   1      372.55      361.12      7.32 o 
   0   5   1      955.30      932.76      9.63 o 
   1   5   1      410.79      373.22      5.16 o 
   2   5   1     2881.88     2889.04     32.87 o 
   3   5   1      363.79      405.54      5.84 o 
   4   5   1     8764.34     8550.40    102.21 o 
   5   5   1      120.38      137.26      7.11 o 
   6   5   1      849.15      883.44     10.97 o 
   7   5   1       66.30       68.92      4.79 o 
   8   5   1      144.94      166.25      9.04 o 
   9   5   1      101.91      145.84     15.46 o 
  10   5   1      161.97      181.19     23.69 o 
 -10   6   1       94.49       73.09     15.18 o 
  -9   6   1       27.10       29.41      3.65 o 
  -8   6   1      217.24      207.89     10.40 o 
  -7   6   1     1812.54     1737.48     20.50 o 
  -6   6   1      659.22      685.60     10.88 o 
  -5   6   1      425.35      413.80      6.93 o 
  -4   6   1      560.19      494.62      8.38 o 
  -3   6   1    13146.56    13736.12    150.38 o 
  -2   6   1      736.73      703.54      7.84 o 
  -1   6   1      659.16      614.38      6.74 o 
   0   6   1        4.50        4.25      1.60 o 
   1   6   1     1644.96     1582.60     16.98 o 
   2   6   1     2417.16     2512.99     23.63 o 
   3   6   1     2051.33     1981.25     18.24 o 
   4   6   1       13.40       11.40      2.11 o 
   5   6   1     4492.20     4531.22     41.78 o 
   6   6   1       21.83       13.50      6.57 o 
   7   6   1      578.29      581.75     13.36 o 
   8   6   1        5.70        8.40      5.49 o 
   9   6   1      120.70      147.45     41.94 o 
  10   6   1       46.93       40.58     19.91 o 
 -10   7   1      254.59      266.63     12.97 o 
  -9   7   1       63.12       72.38      6.10 o 
  -8   7   1      132.24      128.86      5.96 o 
  -7   7   1      104.64       99.16      5.03 o 
  -6   7   1     2381.19     2233.61     34.21 o 
  -5   7   1      907.19      903.17     12.05 o 
  -4   7   1     2226.59     2217.59     20.06 o 
  -3   7   1     4332.16     4973.47     44.19 o 
  -2   7   1       23.51       10.51      5.77 o 
  -1   7   1     1304.42     1289.30     12.12 o 
   0   7   1     3733.26     3762.81     34.83 o 
   1   7   1     2689.47     2560.56     22.54 o 
   2   7   1      599.91      632.83     16.07 o 
   3   7   1     1106.39     1163.82     13.77 o 
   4   7   1     4199.81     4076.48     55.70 o 
   5   7   1     3085.02     3066.87     47.97 o 
   6   7   1      696.43      739.33     12.26 o 
   7   7   1       31.35       36.92      2.98 o 
   8   7   1      301.01      288.94     11.90 o 
   9   7   1      195.17      226.69     13.50 o 
  10   7   1      167.62       91.88     37.72 o 
 -10   8   1       15.73       16.57      6.81 o 
  -9   8   1       21.18       13.42      4.87 o 
  -8   8   1      308.81      339.35      8.95 o 
  -7   8   1     1160.62     1120.70     12.14 o 
  -6   8   1        1.32        0.82      4.21 o 
  -5   8   1       47.15       46.86      3.84 o 
  -4   8   1     1419.97     1445.58     15.15 o 
  -3   8   1     3502.06     3403.60     33.07 o 
  -2   8   1      922.26      900.91     11.58 o 
  -1   8   1     1040.21     1033.63     10.92 o 
   0   8   1       71.13       64.53      3.24 o 
   1   8   1     5052.49     4952.46     53.61 o 
   2   8   1      277.83      221.88      5.05 o 
   3   8   1     1826.74     1865.37     17.96 o 
   4   8   1       35.81       23.32      3.24 o 
   5   8   1     3524.50     3482.01     36.60 o 
   6   8   1       72.07       68.38      4.52 o 
   7   8   1      385.42      397.37     11.43 o 
   8   8   1        1.73        1.79      2.88 o 
   9   8   1        5.27        4.61      5.70 o 
  10   8   1      112.00      101.68     23.23 o 
 -10   9   1      140.03      141.95      9.87 o 
  -9   9   1       54.80       56.19      5.05 o 
  -8   9   1        0.54        3.62      3.02 o 
  -7   9   1        0.75        3.89      3.69 o 
  -6   9   1     1362.47     1274.33     15.17 o 
  -5   9   1     1042.13     1065.23     11.88 o 
  -4   9   1      609.18      606.10     14.04 o 
  -3   9   1      429.86      458.51      7.39 o 
  -2   9   1     1431.73     1366.30     25.46 o 
  -1   9   1     2078.56     2021.38     23.13 o 
   0   9   1     2052.33     1998.33     19.30 o 
   1   9   1    11252.66    11673.16    142.76 o 
   2   9   1      270.63      280.16      6.84 o 
   3   9   1      230.29      231.40      6.45 o 
   4   9   1     1843.79     1744.26     18.86 o 
   5   9   1      731.77      706.31      8.80 o 
   6   9   1       88.12       91.85      7.32 o 
   7   9   1      290.63      313.44     14.08 o 
   8   9   1      176.11      166.54      9.87 o 
   9   9   1      173.28      113.51     56.70 o 
 -10  10   1       27.50       27.76     10.88 o 
  -9  10   1       83.23       90.65     10.89 o 
  -8  10   1      261.48      263.62     11.28 o 
  -7  10   1     1124.51     1048.15     13.94 o 
  -6  10   1      311.13      335.21     13.31 o 
  -5  10   1       51.97       57.94      4.45 o 
  -4  10   1      106.72       98.99      6.61 o 
  -3  10   1      150.05      112.66      6.47 o 
  -2  10   1     1578.00     1584.60     17.77 o 
  -1  10   1       83.02      102.07      4.46 o 
   0  10   1      736.03      805.59     10.91 o 
   1  10   1     5823.16     5988.13     69.64 o 
   2  10   1     2872.88     2787.05     32.61 o 
   3  10   1       46.40       46.63      4.36 o 
   4  10   1       51.68       53.97      5.69 o 
   5  10   1        3.49        4.34      3.94 o 
   6  10   1      709.82      703.10      9.24 o 
   7  10   1      545.33      549.67      9.46 o 
   8  10   1      155.43      162.60     13.45 o 
   9  10   1        5.76       -4.46      4.46 o 
  -9  11   1      174.29      153.25      9.29 o 
  -8  11   1      239.99      243.59      8.67 o 
  -7  11   1      174.27      170.32     11.77 o 
  -6  11   1     1949.12     1886.94     22.87 o 
  -5  11   1      916.88      931.67     12.45 o 
  -4  11   1      156.82      186.47      5.70 o 
  -3  11   1      847.19      924.52     12.23 o 
  -2  11   1       59.81       57.37      6.12 o 
  -1  11   1     3454.99     3172.33     33.56 o 
   0  11   1     2798.94     2710.76     28.83 o 
   1  11   1     1839.82     1748.65     21.76 o 
   2  11   1      151.91      190.21      9.93 o 
   3  11   1      274.46      276.72      6.66 o 
   4  11   1      927.41      914.75     11.98 o 
   5  11   1      870.33      823.47     11.15 o 
   6  11   1        4.55        5.83      3.15 o 
   7  11   1        2.95        4.98      4.16 o 
   8  11   1      226.09      250.51     12.61 o 
   9  11   1      333.29      286.37     31.28 o 
  -9  12   1      130.23      152.49     10.33 o 
  -8  12   1      322.03      342.16      9.52 o 
  -7  12   1      189.60      202.86      8.04 o 
  -6  12   1      315.10      322.68      8.61 o 
  -5  12   1        0.08       -0.25      4.72 o 
  -4  12   1      273.07      259.49      8.27 o 
  -3  12   1       77.36       54.33      6.88 o 
  -2  12   1      580.23      599.98     10.71 o 
  -1  12   1      201.73      217.81     12.37 o 
   0  12   1       90.37       92.91      7.34 o 
   1  12   1     1736.88     1655.19     20.62 o 
   2  12   1     2150.92     1943.18     24.68 o 
   3  12   1      388.00      397.72     10.42 o 
   4  12   1       12.01        2.13      3.86 o 
   5  12   1       67.11       70.92      6.06 o 
   6  12   1       89.59       85.65     10.26 o 
   7  12   1       11.89       17.71      3.80 o 
   8  12   1       92.75      107.80     10.81 o 
   9  12   1       58.40       78.02     20.82 o 
  -9  13   1       61.40       46.20      8.34 o 
  -8  13   1      245.89      293.43     15.10 o 
  -7  13   1      767.67      707.55     13.58 o 
  -6  13   1      143.64      167.58     10.01 o 
  -5  13   1      811.07      785.11     15.43 o 
  -4  13   1       65.54       58.16     10.95 o 
  -3  13   1      144.25      151.04      7.12 o 
  -2  13   1      192.84      173.61      8.28 o 
  -1  13   1     1854.91     1744.10     22.98 o 
   0  13   1     1597.68     1533.37     23.90 o 
   1  13   1     1181.10     1120.54     16.69 o 
   2  13   1      112.76      140.90      8.41 o 
   3  13   1      604.45      588.04     13.57 o 
   4  13   1      596.52      599.70     13.08 o 
   5  13   1      344.92      333.70      9.80 o 
   6  13   1      128.39      141.87      7.78 o 
   7  13   1        6.27        8.11      5.14 o 
   8  13   1      388.90      422.46     29.70 o 
  -9  14   1       11.65       11.10      7.65 o 
  -8  14   1      201.66      232.81      8.36 o 
  -7  14   1       36.91       31.91      6.99 o 
  -6  14   1       33.40       34.05      5.90 o 
  -5  14   1        0.40        1.99      4.21 o 
  -4  14   1      146.78      179.16      7.61 o 
  -3  14   1      211.58      218.33     11.20 o 
  -2  14   1      899.45      875.39     15.50 o 
  -1  14   1       17.14       18.19      5.74 o 
   0  14   1      495.67      480.83     24.34 o 
   1  14   1       71.91       74.25      9.82 o 
   2  14   1     1607.77     1505.41     21.67 o 
   3  14   1       99.66       95.53      8.26 o 
   4  14   1        0.40        5.04      5.22 o 
   5  14   1       78.05       83.46      6.02 o 
   6  14   1      268.26      251.54      8.66 o 
   7  14   1       59.27       42.04      6.27 o 
   8  14   1      152.40      153.48     13.77 o 
  -8  15   1      238.09      242.09     15.03 o 
  -7  15   1      128.20      108.57      8.84 o 
  -6  15   1       62.92       64.58     10.27 o 
  -5  15   1      781.22      798.05     20.44 o 
  -4  15   1      140.84       87.25     10.20 o 
  -3  15   1        0.10        3.79      5.45 o 
  -2  15   1        4.86       -1.16      5.51 o 
  -1  15   1     2277.78     2163.72     32.76 o 
   0  15   1      174.22      183.81      9.65 o 
   1  15   1      405.71      385.93     12.41 o 
   2  15   1        7.36        2.23      4.98 o 
   3  15   1      526.40      545.99     15.16 o 
   4  15   1      165.23      181.73      9.03 o 
   5  15   1     1045.37      971.65     17.99 o 
   6  15   1        5.42       12.53      6.34 o 
   7  15   1        4.44        8.15      4.56 o 
   8  15   1       21.38       26.13      7.87 o 
  -8  16   1       89.25       47.86      8.57 o 
  -7  16   1      124.59      118.03      9.98 o 
  -6  16   1       75.82       86.00      7.90 o 
  -5  16   1       16.89       22.61      5.76 o 
  -4  16   1      545.46      543.41     14.77 o 
  -3  16   1       88.10       90.23     12.98 o 
  -2  16   1     1855.57     1841.20     33.76 o 
  -1  16   1      599.00      568.72     14.93 o 
   0  16   1      299.52      290.45     16.08 o 
   1  16   1      213.54      204.19     11.11 o 
   2  16   1     1082.15     1052.83     21.26 o 
   3  16   1      114.94      131.45     18.20 o 
   4  16   1       35.41       24.87      6.35 o 
   5  16   1       16.29       19.90      6.88 o 
   6  16   1      343.05      338.19     12.71 o 
   7  16   1       19.55       17.13      7.08 o 
  -7  17   1       72.83       65.46     10.02 o 
  -6  17   1       32.60       31.74      7.72 o 
  -5  17   1      345.30      368.44     13.56 o 
  -4  17   1       60.99       46.81     11.47 o 
  -3  17   1        1.44       11.67      9.14 o 
  -2  17   1       13.62        8.56      6.78 o 
  -1  17   1      720.13      687.33     17.18 o 
   0  17   1      597.53      561.00     15.58 o 
   1  17   1       34.57       33.49      7.63 o 
   2  17   1      179.93      178.25     13.16 o 
   3  17   1      977.54      954.02     21.99 o 
   4  17   1       23.89       25.99      6.50 o 
   5  17   1      357.94      338.87     18.24 o 
   6  17   1        0.01        8.86      6.16 o 
   7  17   1        2.56        0.56      7.66 o 
  -7  18   1        7.94       25.28     11.43 o 
  -6  18   1       76.61       72.17      8.85 o 
  -5  18   1        0.31       10.39      7.35 o 
  -4  18   1      638.98      586.23     16.26 o 
  -3  18   1       19.40       26.11      7.59 o 
  -2  18   1      204.13      219.19     12.78 o 
  -1  18   1      179.96      181.32     12.82 o 
   0  18   1      186.71      221.00     19.49 o 
   1  18   1       93.13       82.27      8.97 o 
   2  18   1      281.41      289.68     16.29 o 
   3  18   1       63.66       62.57      8.98 o 
   4  18   1      109.28       97.33     10.37 o 
   5  18   1       54.14       38.84      6.83 o 
   6  18   1      311.17      268.90     13.32 o 
  -6  19   1        7.12        0.84      6.48 o 
  -5  19   1      453.23      441.66     14.44 o 
  -4  19   1        7.18       16.81      7.85 o 
  -3  19   1       11.34       12.15      7.45 o 
  -2  19   1      409.67      358.41     17.18 o 
  -1  19   1      622.42      576.69     18.00 o 
   0  19   1        2.98       -0.18      8.45 o 
   1  19   1       57.45       52.05      9.30 o 
   2  19   1        0.34        0.84      7.08 o 
   3  19   1      168.32      181.21     10.97 o 
   4  19   1       14.34       22.41      7.20 o 
   5  19   1      200.53      212.51     12.00 o 
  -5  20   1       48.86       40.64     10.87 o 
  -4  20   1      310.47      322.75     18.11 o 
  -3  20   1       16.71       11.79     11.06 o 
  -2  20   1      131.01      142.09     11.56 o 
  -1  20   1      141.81      111.11     13.14 o 
   0  20   1       59.05       50.33      9.99 o 
   1  20   1       10.61       17.61     11.43 o 
   2  20   1      434.34      434.19     16.66 o 
   3  20   1        4.96        2.13      8.15 o 
   4  20   1        6.65        8.77      7.28 o 
   5  20   1       22.28       21.22      7.92 o 
  -4  21   1        1.08        5.30      8.41 o 
  -3  21   1        0.85       14.98      9.40 o 
  -2  21   1       17.88       16.24      9.86 o 
  -1  21   1      221.81      223.93     26.12 o 
   0  21   1        7.49        7.13      8.18 o 
   1  21   1      195.53      202.08     13.94 o 
   2  21   1        5.43       10.46     10.41 o 
   3  21   1      177.94      166.83     14.97 o 
   4  21   1        2.72       22.23     12.30 o 
  -3  22   1        4.10       10.39     10.25 o 
  -2  22   1       68.18       47.54     16.02 o 
  -1  22   1        0.26       -0.03      8.98 o 
   0  22   1       88.66       68.85     16.51 o 
   1  22   1        0.10        4.24      9.40 o 
   2  22   1      155.94      148.87     14.89 o 
 -10   0   2      218.45      205.88      8.51 o 
  -8   0   2       64.36       68.68      5.53 o 
  -6   0   2     3064.99     2966.81     43.00 o 
  -4   0   2     1663.30     1652.70     37.87 o 
  -2   0   2     2339.47     2392.37     37.72 o 
   0   0   2    15599.75    16131.33    197.72 o 
   2   0   2     3174.30     3153.86     41.61 o 
   4   0   2     4390.15     4436.44    198.46 o 
   6   0   2      344.82      356.25     47.30 o 
   8   0   2     2176.95     2118.71     87.95 o 
  10   0   2      201.22      188.58     43.15 o 
 -11   1   2       44.02       35.03     12.84 o 
 -10   1   2       19.32       15.99      3.24 o 
  -9   1   2      719.96      679.46      8.53 o 
  -8   1   2      107.73      126.50     10.15 o 
  -7   1   2     1296.56     1275.25     12.38 o 
  -6   1   2      209.44      224.68      4.61 o 
  -5   1   2     2722.88     2608.29     23.58 o 
  -4   1   2       83.46      101.17      3.96 o 
  -3   1   2     2230.30     2283.47     24.53 o 
  -2   1   2      244.02      297.93      3.14 o 
  -1   1   2     1299.23     1264.16     25.91 o 
   0   1   2      564.65      582.13      6.03 o 
   1   1   2    16219.24    15992.58    158.52 o 
   2   1   2     3301.91     3388.34     31.36 o 
   3   1   2     8491.58     9021.09    171.04 o 
   4   1   2     1026.59     1278.44     15.57 o 
   5   1   2      799.83      792.84     11.72 o 
   6   1   2       75.07       90.22      8.45 o 
   7   1   2      123.67      138.23     10.81 o 
   8   1   2        0.06       -6.13     13.13 o 
   9   1   2      158.36      142.86     26.03 o 
  10   1   2        7.72        8.65     24.14 o 
 -11   2   2       30.83       42.16     12.60 o 
 -10   2   2      300.98      288.99     15.54 o 
  -9   2   2        3.44        2.26      2.63 o 
  -8   2   2      259.27      268.85      5.42 o 
  -7   2   2      301.59      298.92      5.20 o 
  -6   2   2     1768.97     1668.17     17.86 o 
  -5   2   2       13.80       19.83      2.38 o 
  -4   2   2      848.96      862.71      7.55 o 
  -3   2   2     1153.99     1195.96     14.35 o 
  -2   2   2    76760.44    68145.09   1118.27 o 
  -1   2   2     2743.06     2982.35     27.46 o 
   0   2   2     3571.59     3702.57     56.46 o 
   1   2   2      369.86      394.72      3.19 o 
   2   2   2      341.11      281.48      5.03 o 
   3   2   2     3217.77     3583.98     55.66 o 
   4   2   2     4428.74     4398.40     82.51 o 
   5   2   2       23.60       27.93      4.29 o 
   6   2   2      184.15      193.99      4.88 o 
   7   2   2        3.35       -5.33      7.19 o 
   8   2   2      515.22      556.45     19.73 o 
   9   2   2       77.57       63.10     13.76 o 
  10   2   2      184.70      185.74     31.14 o 
 -11   3   2       29.27       28.06     13.58 o 
 -10   3   2      128.66      145.13      7.92 o 
  -9   3   2      754.28      716.55     21.40 o 
  -8   3   2        0.58        2.42      2.49 o 
  -7   3   2     1864.61     1820.84     21.24 o 
  -6   3   2      116.27       92.79      5.84 o 
  -5   3   2      261.44      225.07     20.91 o 
  -4   3   2      416.29      419.75      6.60 o 
  -3   3   2     2198.23     2084.97     14.08 o 
  -2   3   2    39610.34    40005.51    591.50 o 
  -1   3   2     3924.99     4017.64     37.28 o 
   0   3   2      903.31      904.96     13.04 o 
   1   3   2     1908.87     1810.09     20.69 o 
   2   3   2        2.64       14.27      1.20 o 
   3   3   2     4118.92     4125.06     53.90 o 
   4   3   2        5.64       65.86     32.88 o 
   5   3   2     2316.15     2248.40     50.44 o 
   6   3   2      557.41      592.77     13.60 o 
   7   3   2      167.92      190.84      4.09 o 
   8   3   2      168.18      204.06     40.55 o 
   9   3   2      203.98      197.87     15.99 o 
  10   3   2       18.47       10.05     12.42 o 
 -11   4   2       29.32       23.23     21.88 o 
 -10   4   2      102.82      105.18      4.52 o 
  -9   4   2      236.28      244.47      6.11 o 
  -8   4   2        0.61        4.26      3.50 o 
  -7   4   2     1837.32     1774.04     19.44 o 
  -6   4   2     3961.41     4004.93     39.03 o 
  -5   4   2        5.82        6.38      1.89 o 
  -4   4   2      184.46      173.80      3.04 o 
  -3   4   2      472.83      458.18      4.93 o 
  -2   4   2    16114.96    16014.27    199.38 o 
  -1   4   2     5230.32     5207.70     52.30 o 
   0   4   2     4190.82     4048.94     53.94 o 
   1   4   2      158.90      146.43      5.01 o 
   2   4   2       97.03       87.90      2.09 o 
   3   4   2     3494.55     3712.21     41.38 o 
   4   4   2     6173.92     6179.08     74.17 o 
   5   4   2      296.91      316.93      9.76 o 
   6   4   2       21.25       26.39      2.97 o 
   7   4   2       27.17       24.33      5.73 o 
   8   4   2      458.38      467.58      8.85 o 
   9   4   2       14.43       20.73     11.18 o 
  10   4   2      127.69      151.92     22.02 o 
 -11   5   2       26.89       11.47     12.22 o 
 -10   5   2        2.43        6.14      3.53 o 
  -9   5   2      130.93      142.76      7.50 o 
  -8   5   2        9.72        7.52      3.89 o 
  -7   5   2     1834.47     1787.10     19.68 o 
  -6   5   2      992.44     1022.25     14.00 o 
  -5   5   2     1648.13     1674.66     16.11 o 
  -4   5   2      456.32      378.07      5.01 o 
  -3   5   2    12790.61    12768.08    137.36 o 
  -2   5   2     1140.93     1106.70     11.06 o 
  -1   5   2      266.26      281.05      5.42 o 
   0   5   2       62.70       66.78      2.70 o 
   1   5   2     2112.59     2002.25     24.17 o 
   2   5   2      197.17      179.70      3.28 o 
   3   5   2     2456.50     2435.18     26.33 o 
   4   5   2      324.59      314.41      8.66 o 
   5   5   2     2398.99     2509.07     28.55 o 
   6   5   2      531.82      549.64     16.27 o 
   7   5   2      394.14      434.05     23.51 o 
   8   5   2       21.14       16.65      6.51 o 
   9   5   2      326.60      362.39     22.02 o 
  10   5   2       27.88       19.78     13.42 o 
 -10   6   2       31.62       24.75      9.82 o 
  -9   6   2       90.33      102.56      7.89 o 
  -8   6   2       15.06       11.46      4.23 o 
  -7   6   2      538.28      553.50      8.35 o 
  -6   6   2      955.28      956.52     13.54 o 
  -5   6   2     1083.46     1196.44     12.18 o 
  -4   6   2      208.40      196.72      3.99 o 
  -3   6   2     2859.13     3326.03     29.30 o 
  -2   6   2     4821.79     4613.09     45.58 o 
  -1   6   2     1392.02     1422.56     14.20 o 
   0   6   2     6027.91     5939.54     58.01 o 
   1   6   2      421.65      388.34      4.69 o 
   2   6   2        6.23        3.29      1.71 o 
   3   6   2     2071.91     2120.77     19.09 o 
   4   6   2     5150.29     5176.38     96.14 o 
   5   6   2      574.28      589.51     14.85 o 
   6   6   2      737.23      719.38     22.73 o 
   7   6   2       81.25       86.43      9.54 o 
   8   6   2      265.17      254.70      9.59 o 
   9   6   2      161.44      151.72     17.89 o 
 -10   7   2       93.01       78.77      9.68 o 
  -9   7   2      167.89      211.77      7.43 o 
  -8   7   2      477.54      461.28      9.77 o 
  -7   7   2       21.71       41.74      8.56 o 
  -6   7   2      145.78      139.58      8.04 o 
  -5   7   2      509.65      511.63     10.01 o 
  -4   7   2     1329.87     1293.93     11.71 o 
  -3   7   2    12143.24    12646.21    154.67 o 
  -2   7   2     3013.90     3087.41     30.71 o 
  -1   7   2       53.42       57.32      7.21 o 
   0   7   2      874.86      829.78      8.29 o 
   1   7   2      383.43      584.49     11.82 o 
   2   7   2      102.42      154.09      4.19 o 
   3   7   2     1444.51     1460.53     24.30 o 
   4   7   2      470.15      428.41     14.89 o 
   5   7   2     7996.98     8000.37    149.62 o 
   6   7   2      301.31      308.69      6.80 o 
   7   7   2      229.78      244.25      7.29 o 
   8   7   2        1.00        5.41      7.53 o 
   9   7   2      106.24      102.19     20.71 o 
 -10   8   2      106.55      106.76     14.71 o 
  -9   8   2       27.85       35.45      6.24 o 
  -8   8   2        0.44        6.21      3.99 o 
  -7   8   2        6.26        6.78      3.64 o 
  -6   8   2     1461.82     1437.30     16.15 o 
  -5   8   2      470.42      406.10      6.10 o 
  -4   8   2      350.00      337.79      5.76 o 
  -3   8   2      170.13      132.15     10.17 o 
  -2   8   2     1216.35     1090.15     17.94 o 
  -1   8   2     2500.94     2474.53     24.23 o 
   0   8   2      916.87      907.29     12.95 o 
   1   8   2     2697.80     3064.67     45.55 o 
   2   8   2       28.85       16.00      2.85 o 
   3   8   2      985.07     1005.27     14.31 o 
   4   8   2     2924.67     2862.06     47.92 o 
   5   8   2     3401.22     3418.99     43.69 o 
   6   8   2        8.99        7.52      2.54 o 
   7   8   2      577.31      574.60     19.71 o 
   8   8   2      293.33      282.07     14.28 o 
   9   8   2        3.17       -9.21     12.33 o 
 -10   9   2       58.92       44.31     13.55 o 
  -9   9   2        5.37       16.61      4.37 o 
  -8   9   2      664.13      680.22     18.44 o 
  -7   9   2      288.44      295.61      8.38 o 
  -6   9   2      112.37      114.74      5.15 o 
  -5   9   2      831.26      855.91     10.91 o 
  -4   9   2      276.77      284.20     10.24 o 
  -3   9   2     2708.71     2651.30     28.30 o 
  -2   9   2      108.86       99.86      4.16 o 
  -1   9   2      308.70      309.88      8.69 o 
   0   9   2      974.52      924.94     11.03 o 
   1   9   2     5176.60     5036.49     75.27 o 
   2   9   2      125.78      216.03      5.43 o 
   3   9   2      555.55      564.34      7.85 o 
   4   9   2      578.52      551.63     17.48 o 
   5   9   2       18.57       16.80      4.02 o 
   6   9   2      800.84      792.97     15.14 o 
   7   9   2      583.78      564.70     10.14 o 
   8   9   2       25.23       21.70      5.17 o 
   9   9   2       12.03        2.49     11.41 o 
 -10  10   2      281.58      279.07     22.25 o 
  -9  10   2       21.71       18.22      6.55 o 
  -8  10   2        1.28        0.56      3.87 o 
  -7  10   2      213.48      228.22     10.29 o 
  -6  10   2      813.99      790.91     12.92 o 
  -5  10   2     1038.40     1041.95     13.67 o 
  -4  10   2      285.31      291.02      7.54 o 
  -3  10   2      815.62      815.87     11.74 o 
  -2  10   2     1112.83     1218.31     21.47 o 
  -1  10   2     1802.89     1765.60     22.09 o 
   0  10   2     1204.95     1209.67     20.73 o 
   1  10   2       33.02       43.00      4.13 o 
   2  10   2      430.98      456.74      8.54 o 
   3  10   2     1142.52     1065.69     11.72 o 
   4  10   2     1119.05     1089.41     21.96 o 
   5  10   2      447.24      457.37      8.96 o 
   6  10   2       44.76       47.56      5.12 o 
   7  10   2      465.40      463.46      9.95 o 
   8  10   2      352.43      337.01     10.67 o 
   9  10   2      230.36      216.80     34.92 o 
 -10  11   2      208.49      170.12     19.99 o 
  -9  11   2      102.83      118.58     10.11 o 
  -8  11   2      232.55      253.24      8.14 o 
  -7  11   2      158.01      154.20      8.05 o 
  -6  11   2       37.80       29.53      4.61 o 
  -5  11   2      217.26      239.72      6.35 o 
  -4  11   2      619.65      616.85     22.12 o 
  -3  11   2      435.11      439.59      9.06 o 
  -2  11   2       63.01       65.29      9.01 o 
  -1  11   2       24.77       30.60      4.11 o 
   0  11   2     1163.61     1134.83     15.82 o 
   1  11   2     1595.32     1503.38     19.53 o 
   2  11   2     1059.37     1049.08     25.41 o 
   3  11   2      133.31      142.06      5.14 o 
   4  11   2        0.63        3.95      3.68 o 
   5  11   2       15.98       13.03      3.47 o 
   6  11   2        8.68        8.80      3.54 o 
   7  11   2       68.50       29.55     13.92 o 
   8  11   2        0.20       -0.96      4.72 o 
   9  11   2        5.12       -6.64     18.10 o 
  -9  12   2      195.98      197.02     11.10 o 
  -8  12   2        9.03        1.62      4.81 o 
  -7  12   2      575.08      562.84     13.64 o 
  -6  12   2      323.09      365.03     13.25 o 
  -5  12   2      291.14      309.14      8.24 o 
  -4  12   2        3.35        1.00      4.53 o 
  -3  12   2      233.88      271.89     19.38 o 
  -2  12   2     1202.63     1195.22     15.78 o 
  -1  12   2     1061.44      947.73     15.38 o 
   0  12   2      168.53      170.58     11.91 o 
   1  12   2       41.32       45.85      6.73 o 
   2  12   2       34.54       42.02      4.69 o 
   3  12   2     1353.71     1312.12     18.30 o 
   4  12   2      379.94      387.18     11.56 o 
   5  12   2      109.44      134.78      5.09 o 
   6  12   2      116.06      127.28     12.16 o 
   7  12   2      197.63      204.82     12.36 o 
   8  12   2      157.15      160.88      9.11 o 
  -9  13   2       66.79       62.75      7.80 o 
  -8  13   2      606.43      593.27     14.96 o 
  -7  13   2       64.15       48.46      7.90 o 
  -6  13   2      192.18      165.65      9.43 o 
  -5  13   2       14.08       11.93      4.70 o 
  -4  13   2      373.20      369.74     12.44 o 
  -3  13   2      325.33      321.21     12.85 o 
  -2  13   2      244.95      234.73      9.50 o 
  -1  13   2       84.10       85.06      6.43 o 
   0  13   2     1279.06     1229.28     23.63 o 
   1  13   2      759.19      731.29     12.70 o 
   2  13   2      413.48      410.37     10.46 o 
   3  13   2       48.10       47.56      5.97 o 
   4  13   2       29.14       38.80      4.96 o 
   5  13   2       54.73       48.77      4.75 o 
   6  13   2      244.14      250.50     14.10 o 
   7  13   2      121.28      123.52      7.09 o 
   8  13   2       22.92       35.70      8.28 o 
  -9  14   2        6.52       19.80     17.31 o 
  -8  14   2        2.49        8.78      6.20 o 
  -7  14   2      589.11      639.32     15.16 o 
  -6  14   2      166.16      172.12     10.24 o 
  -5  14   2      278.80      297.43     10.97 o 
  -4  14   2        0.46       -2.59      4.93 o 
  -3  14   2       72.58       85.11      9.13 o 
  -2  14   2       30.17       39.57      6.34 o 
  -1  14   2     1086.53     1020.86     20.54 o 
   0  14   2      838.13      791.00     14.21 o 
   1  14   2        7.59        9.09      5.75 o 
   2  14   2        1.49        4.80      4.35 o 
   3  14   2      800.78      787.72     15.65 o 
   4  14   2      238.71      230.25     12.80 o 
   5  14   2      137.15      151.96      7.74 o 
   6  14   2        0.58       -0.91      4.15 o 
   7  14   2       70.38       55.25      7.61 o 
   8  14   2      112.45      113.98     17.22 o 
  -8  15   2      100.39      115.04      9.27 o 
  -7  15   2       34.31       29.75      5.92 o 
  -6  15   2        0.77        1.76      6.05 o 
  -5  15   2       11.66        2.00      6.78 o 
  -4  15   2      331.19      348.86     12.67 o 
  -3  15   2      257.58      244.77     17.18 o 
  -2  15   2      698.19      652.54     21.15 o 
  -1  15   2       11.14        5.43      6.45 o 
   0  15   2      122.55      122.40      9.06 o 
   1  15   2       12.21        9.95      6.44 o 
   2  15   2      845.95      822.22     15.74 o 
   3  15   2       26.14       28.40      5.49 o 
   4  15   2      217.14      181.95     12.13 o 
   5  15   2       99.46       96.43      8.67 o 
   6  15   2      503.88      525.45     12.89 o 
   7  15   2       37.58       30.86      7.58 o 
  -8  16   2       33.93       26.93      9.43 o 
  -7  16   2      198.14      216.50     14.11 o 
  -6  16   2       34.17       24.23      6.40 o 
  -5  16   2      480.63      461.43     12.23 o 
  -4  16   2        2.15        5.90      6.56 o 
  -3  16   2      334.11      347.30     13.36 o 
  -2  16   2      425.06      414.21     12.19 o 
  -1  16   2      168.60      138.09     11.45 o 
   0  16   2      309.31      334.91     10.71 o 
   1  16   2       11.98        8.80      6.56 o 
   2  16   2       44.80       32.53      6.86 o 
   3  16   2     1317.37     1209.79     21.40 o 
   4  16   2      115.03      124.92     17.26 o 
   5  16   2      209.19      206.75      9.02 o 
   6  16   2       86.41       93.74      8.10 o 
   7  16   2       24.51       22.65      9.32 o 
  -7  17   2        0.64       -0.52      8.64 o 
  -6  17   2      104.77       70.17      9.48 o 
  -5  17   2        3.97       -2.12      7.14 o 
  -4  17   2      677.32      677.56     21.68 o 
  -3  17   2      201.87      204.82     10.66 o 
  -2  17   2      366.79      370.48     15.08 o 
  -1  17   2      287.97      266.25     22.72 o 
   0  17   2        2.95        2.66      6.03 o 
   1  17   2      176.08      155.06      9.02 o 
   2  17   2      251.13      236.58     10.74 o 
   3  17   2        0.19       -5.85      6.20 o 
   4  17   2       14.35        6.70      6.43 o 
   5  17   2       32.49       29.43      6.07 o 
   6  17   2      680.15      633.40     16.81 o 
  -7  18   2      109.99      125.43     10.72 o 
  -6  18   2       23.15       23.72      7.24 o 
  -5  18   2      318.33      298.63     19.62 o 
  -4  18   2       12.86       10.89      7.76 o 
  -3  18   2       46.77       44.10      8.38 o 
  -2  18   2       21.85       19.41     10.85 o 
  -1  18   2     1224.15     1167.20     26.51 o 
   0  18   2        0.33        4.25      8.83 o 
   1  18   2       11.37       10.62      7.25 o 
   2  18   2       67.75       37.14      8.01 o 
   3  18   2      379.98      343.97     13.24 o 
   4  18   2       12.17        8.27      6.51 o 
   5  18   2      188.49      199.33      9.94 o 
   6  18   2        2.20       -2.57      8.75 o 
  -6  19   2       45.77       49.29      8.78 o 
  -5  19   2        8.93        8.15      6.82 o 
  -4  19   2      403.57      381.45     19.94 o 
  -3  19   2      152.19      175.86     19.76 o 
  -2  19   2        1.41        6.78      8.94 o 
  -1  19   2       77.34       72.17     10.80 o 
   0  19   2      267.50      238.03     14.33 o 
   1  19   2       13.98        4.52      7.42 o 
   2  19   2      337.13      320.71     14.21 o 
   3  19   2        1.97       10.10      8.52 o 
   4  19   2       14.25       13.46      7.95 o 
   5  19   2       53.85       53.41     10.52 o 
  -5  20   2      458.26      420.38     22.82 o 
  -4  20   2       18.82       19.75      9.49 o 
  -3  20   2       60.63       72.65     11.43 o 
  -2  20   2      196.36      205.24     20.69 o 
  -1  20   2      196.88      229.65     14.17 o 
   0  20   2       45.66       33.34      9.76 o 
   1  20   2        7.85       10.91      9.00 o 
   2  20   2        7.48       13.17      7.77 o 
   3  20   2      209.72      255.48     13.35 o 
   4  20   2        8.91        8.72      7.34 o 
  -4  21   2      319.80      354.24     24.61 o 
  -3  21   2       28.56       33.13     10.92 o 
  -2  21   2       27.14       12.12     12.11 o 
  -1  21   2       10.77       11.11      8.62 o 
   0  21   2      114.00      136.55     19.26 o 
   1  21   2        1.10        1.63     10.06 o 
   2  21   2      292.17      253.95     16.51 o 
   3  21   2        1.16        4.77      8.60 o 
  -3  22   2       20.78       21.72     10.19 o 
  -2  22   2        0.79       -4.08      9.25 o 
  -1  22   2      326.11      332.57     23.30 o 
   0  22   2        4.66        4.22     10.24 o 
   1  22   2       41.27       38.96     13.15 o 
   2  22   2        9.74        5.69      9.25 o 
 -11   0   3        5.58       -8.30     19.31 o 
  -9   0   3     1528.74     1465.48     28.30 o 
  -7   0   3      528.34      480.87     10.32 o 
  -5   0   3     2273.27     2181.22     49.11 o 
  -3   0   3     4349.76     4104.50     80.41 o 
  -1   0   3     4550.00     4346.26    110.13 o 
   1   0   3     9710.09     9361.94    169.41 o 
   3   0   3     1020.78     1264.33     70.91 o 
   5   0   3     2646.45     2514.73    121.90 o 
   7   0   3      117.29      108.02     28.51 o 
   9   0   3      416.90      400.84     52.65 o 
 -11   1   3        3.62        1.34      3.61 o 
 -10   1   3      236.35      252.25     10.58 o 
  -9   1   3      146.92      149.91     12.90 o 
  -8   1   3      773.25      764.55      9.65 o 
  -7   1   3        0.07        1.44      2.46 o 
  -6   1   3     1322.46     1264.03     12.49 o 
  -5   1   3      127.80      134.97      5.03 o 
  -4   1   3       25.03       43.17      3.75 o 
  -3   1   3       59.81       63.08      3.17 o 
  -2   1   3     3602.95     3575.23    142.64 o 
  -1   1   3     9598.84     9974.82    209.27 o 
   0   1   3     1041.37     1042.42     14.57 o 
   1   1   3      329.59      319.39      4.45 o 
   2   1   3    22306.10    23278.52    277.76 o 
   3   1   3       12.19       10.24      1.38 o 
   4   1   3     1163.98     1069.62     37.95 o 
   5   1   3      102.81      122.18      7.84 o 
   6   1   3        6.84        7.72      6.56 o 
   7   1   3       58.93       34.40      8.42 o 
   8   1   3     2141.28     2173.40     69.60 o 
   9   1   3       11.71       -1.97     11.04 o 
 -11   2   3        0.12        2.36      5.75 o 
 -10   2   3       33.69       53.93     12.69 o 
  -9   2   3     2384.51     2268.28     28.32 o 
  -8   2   3       37.53       40.39      3.46 o 
  -7   2   3     1143.10     1062.77     11.41 o 
  -6   2   3      509.70      503.82      8.69 o 
  -5   2   3     1400.01     1226.90     19.75 o 
  -4   2   3        2.84        5.69      2.05 o 
  -3   2   3     1914.93     1853.12     17.79 o 
  -2   2   3    13955.15    14714.37    297.24 o 
  -1   2   3    11287.87    11791.68    207.73 o 
   0   2   3        8.58       12.18      1.51 o 
   1   2   3     2113.56     2011.72     32.16 o 
   2   2   3      328.16      325.76      7.38 o 
   3   2   3      515.64      577.38     10.93 o 
   4   2   3      108.25      105.02      4.51 o 
   5   2   3     2288.69     2294.78     39.45 o 
   6   2   3       54.57       40.71      8.24 o 
   7   2   3      309.44      340.06     15.19 o 
   8   2   3        6.86      116.21     91.80 o 
   9   2   3      409.29      451.34     47.14 o 
 -11   3   3       67.79       61.19      7.20 o 
 -10   3   3      279.30      270.63      5.84 o 
  -9   3   3       77.01       81.98      4.71 o 
  -8   3   3       28.98       33.11      3.31 o 
  -7   3   3      430.74      432.59      7.74 o 
  -6   3   3     2457.36     2367.45     25.09 o 
  -5   3   3     2154.89     2473.46     30.07 o 
  -4   3   3       27.50       32.44      4.01 o 
  -3   3   3       74.76       67.36      2.05 o 
  -2   3   3    34932.30    34582.39    489.11 o 
  -1   3   3     3298.02     3174.14     33.56 o 
   0   3   3      935.70      852.25     12.13 o 
   1   3   3      127.95      134.62      3.28 o 
   2   3   3     4534.83     4492.42     78.87 o 
   3   3   3      974.26      930.13     24.55 o 
   4   3   3     2032.07     2039.10     28.58 o 
   5   3   3       66.07       80.78     16.92 o 
   6   3   3      191.07      179.43     12.72 o 
   7   3   3       66.96       37.59     11.90 o 
   8   3   3     1071.07     1113.94     34.27 o 
   9   3   3        1.93        2.04     10.47 o 
 -11   4   3       10.90        9.99      6.14 o 
 -10   4   3        1.27        0.96      3.11 o 
  -9   4   3      527.72      528.39      8.26 o 
  -8   4   3       24.62       28.57      4.64 o 
  -7   4   3      411.90      388.07      7.18 o 
  -6   4   3        5.97       -1.26      3.67 o 
  -5   4   3     1091.46     1088.25     11.41 o 
  -4   4   3      919.16      920.50     10.46 o 
  -3   4   3     2353.76     2265.23     18.01 o 
  -2   4   3     4774.51     5147.65     51.28 o 
  -1   4   3     8868.48     8930.53    127.99 o 
   0   4   3      375.14      326.86      9.36 o 
   1   4   3     3014.87     2895.20     53.91 o 
   2   4   3      866.57     1030.75     22.68 o 
   3   4   3      206.67      205.27      4.81 o 
   4   4   3       24.97       26.15      3.65 o 
   5   4   3     2818.83     2861.00     67.70 o 
   6   4   3       70.23       78.13      6.59 o 
   7   4   3      516.44      550.98     24.13 o 
   8   4   3       11.07       -0.84     10.24 o 
   9   4   3      241.13      286.42     36.66 o 
 -11   5   3       21.49       17.49      5.22 o 
 -10   5   3      101.64       99.18      4.98 o 
  -9   5   3       27.15       23.92      6.01 o 
  -8   5   3      757.44      754.44     12.71 o 
  -7   5   3      578.44      575.91      8.83 o 
  -6   5   3     2628.63     2724.12     29.90 o 
  -5   5   3        6.91       26.28      3.14 o 
  -4   5   3      552.13      614.95      8.50 o 
  -3   5   3     1945.00     1931.65     15.80 o 
  -2   5   3     4941.07     4908.72     47.23 o 
  -1   5   3      613.15      686.64     19.81 o 
   0   5   3        8.15       11.00      2.96 o 
   1   5   3      435.19      456.97     10.80 o 
   2   5   3      948.17      848.64     16.00 o 
   3   5   3      305.57      283.63      4.31 o 
   4   5   3     2179.38     2248.24     31.39 o 
   5   5   3      112.47      114.84      4.15 o 
   6   5   3      353.81      353.38     11.37 o 
   7   5   3      102.20      110.03     10.89 o 
   8   5   3      905.80      949.01     31.31 o 
   9   5   3       31.48       33.66     13.44 o 
 -11   6   3        2.72        4.93      5.65 o 
 -10   6   3       46.91       53.76      7.35 o 
  -9   6   3      771.20      724.38     13.51 o 
  -8   6   3       13.34       15.78      5.01 o 
  -7   6   3      144.51      159.88      6.77 o 
  -6   6   3      162.52      166.85      7.83 o 
  -5   6   3      550.40      542.74      7.30 o 
  -4   6   3      391.17      448.09      9.75 o 
  -3   6   3     5416.89     5506.14     57.91 o 
  -2   6   3       49.76       67.12      5.62 o 
  -1   6   3       86.92      109.18      8.38 o 
   0   6   3     1257.67     1214.21     25.89 o 
   1   6   3      755.19      698.42      8.21 o 
   2   6   3      556.80      542.15      8.04 o 
   3   6   3      337.04      334.39      8.91 o 
   4   6   3      241.91      234.21      9.45 o 
   5   6   3     3909.46     3957.62     54.13 o 
   6   6   3       37.92       40.30      5.42 o 
   7   6   3      501.14      527.35     10.23 o 
   8   6   3        1.57       -6.63     15.54 o 
   9   6   3      284.05      274.59     22.64 o 
 -11   7   3       26.16       22.40      8.01 o 
 -10   7   3       60.64       55.58      9.83 o 
  -9   7   3       73.52       72.54      6.21 o 
  -8   7   3      157.80      147.68      7.91 o 
  -7   7   3      582.28      579.06     10.50 o 
  -6   7   3      945.93      877.70     11.04 o 
  -5   7   3      270.94      264.59      4.95 o 
  -4   7   3       38.32       49.28      3.08 o 
  -3   7   3      988.15      979.47     12.87 o 
  -2   7   3     3631.88     3574.76     47.56 o 
  -1   7   3     1584.84     1471.73     23.65 o 
   0   7   3        4.52        7.21      3.18 o 
   1   7   3      743.16      926.87     18.53 o 
   2   7   3     1385.20     1345.86     23.90 o 
   3   7   3      455.06      456.69      7.98 o 
   4   7   3     2673.56     2707.34     73.02 o 
   5   7   3      189.96      220.45      4.35 o 
   6   7   3      141.62      137.33     12.76 o 
   7   7   3      393.04      382.21     10.53 o 
   8   7   3      294.49      302.20     33.40 o 
   9   7   3       14.53       16.60     17.42 o 
 -11   8   3        0.04       -1.78      6.49 o 
 -10   8   3      201.57      216.18      8.88 o 
  -9   8   3      396.27      352.02     15.72 o 
  -8   8   3      226.18      256.95      8.63 o 
  -7   8   3        6.54        6.00      3.66 o 
  -6   8   3       45.47       55.71      7.00 o 
  -5   8   3      400.84      454.15      6.93 o 
  -4   8   3     1504.94     1516.22     14.30 o 
  -3   8   3     4003.68     3938.73     45.05 o 
  -2   8   3      686.23      676.51     10.07 o 
  -1   8   3      500.30      553.29      7.48 o 
   0   8   3     3250.00     3294.36     46.36 o 
   1   8   3      349.03      276.88      5.03 o 
   2   8   3       11.93        6.05      2.23 o 
   3   8   3        4.13        5.42      2.67 o 
   4   8   3       40.02       39.71      3.80 o 
   5   8   3     1520.05     1525.98     26.49 o 
   6   8   3      371.70      367.29     12.55 o 
   7   8   3      192.15      190.77     10.62 o 
   8   8   3       13.95       18.57     13.09 o 
   9   8   3      160.18      182.68     53.33 o 
 -10   9   3      271.22      241.01     19.65 o 
  -9   9   3       33.97       37.14      6.81 o 
  -8   9   3      390.69      373.12      9.70 o 
  -7   9   3      412.15      429.22      7.71 o 
  -6   9   3      469.89      457.67      8.62 o 
  -5   9   3      160.99      150.46     10.98 o 
  -4   9   3      540.46      553.45      8.62 o 
  -3   9   3     1325.46     1257.54     18.34 o 
  -2   9   3     1558.35     1502.25     34.47 o 
  -1   9   3     2667.59     2570.35     31.99 o 
   0   9   3        1.86       19.60      3.43 o 
   1   9   3        8.27        6.68      3.02 o 
   2   9   3     2853.84     2780.68     42.35 o 
   3   9   3     2215.92     2205.11     50.57 o 
   4   9   3     1664.24     1620.77     27.55 o 
   5   9   3     1260.10     1258.70     22.84 o 
   6   9   3      365.14      348.32      9.31 o 
   7   9   3     1000.58     1016.88     21.30 o 
   8   9   3      419.70      455.09     17.99 o 
   9   9   3       10.69       16.78     24.52 o 
 -10  10   3      278.57      307.37     16.16 o 
  -9  10   3      365.95      330.07     15.08 o 
  -8  10   3      202.73      199.30      8.95 o 
  -7  10   3       46.43       55.39      6.24 o 
  -6  10   3        5.83        6.64      5.08 o 
  -5  10   3      255.77      296.40     10.50 o 
  -4  10   3      833.88      755.38      9.51 o 
  -3  10   3     1612.33     1671.21     29.20 o 
  -2  10   3        7.09        1.85      3.52 o 
  -1  10   3      569.99      613.77     12.03 o 
   0  10   3     2048.38     1942.44     22.87 o 
   1  10   3     2625.29     2627.06     62.58 o 
   2  10   3      785.86      791.96     20.49 o 
   3  10   3      331.25      365.46     11.91 o 
   4  10   3      124.02      139.31      4.24 o 
   5  10   3        8.99       11.51      4.01 o 
   6  10   3        8.61        4.00      3.08 o 
   7  10   3       27.94       32.05      6.04 o 
   8  10   3       95.27      110.51     16.05 o 
 -10  11   3      209.75      237.06     13.07 o 
  -9  11   3       51.71       52.03      5.84 o 
  -8  11   3       15.71        9.62      5.54 o 
  -7  11   3      637.18      609.61     11.55 o 
  -6  11   3      176.52      206.19      6.58 o 
  -5  11   3      621.16      595.15     15.83 o 
  -4  11   3       62.74       66.16      7.40 o 
  -3  11   3      764.69      716.35     12.26 o 
  -2  11   3     1989.38     1856.38     24.03 o 
  -1  11   3     4821.38     4894.21     58.34 o 
   0  11   3      283.50      284.00      6.98 o 
   1  11   3      107.07      109.79      7.47 o 
   2  11   3     1155.01     1089.95     16.90 o 
   3  11   3     2258.88     2236.90     27.73 o 
   4  11   3      179.46      175.87      6.18 o 
   5  11   3       13.70       16.58      5.10 o 
   6  11   3       74.45       83.25      6.25 o 
   7  11   3      548.64      551.94     28.96 o 
   8  11   3      158.24      176.97     10.23 o 
 -10  12   3      158.81      160.48     11.71 o 
  -9  12   3      234.25      201.44      9.43 o 
  -8  12   3      166.64      152.59     13.96 o 
  -7  12   3      118.55      121.83     11.64 o 
  -6  12   3       17.02       14.21      5.00 o 
  -5  12   3        2.52       11.65      4.13 o 
  -4  12   3     2808.35     2716.59     36.65 o 
  -3  12   3      802.33      799.06     14.14 o 
  -2  12   3        6.44        8.54      4.53 o 
  -1  12   3      706.29      703.06     13.59 o 
   0  12   3     2590.77     2449.72     47.62 o 
   1  12   3     1057.04     1021.60     25.63 o 
   2  12   3      492.88      480.42     10.37 o 
   3  12   3      122.82      133.08      6.98 o 
   4  12   3      226.87      219.96      7.91 o 
   5  12   3      376.04      392.76     10.72 o 
   6  12   3      103.27      119.01      5.36 o 
   7  12   3       47.66       40.51      6.82 o 
   8  12   3       17.52       10.06      8.05 o 
  -9  13   3        4.03       -0.62      5.10 o 
  -8  13   3      247.55      235.61      9.66 o 
  -7  13   3      400.71      385.21     13.31 o 
  -6  13   3      113.89      171.22     11.66 o 
  -5  13   3       23.09       18.43      4.72 o 
  -4  13   3      167.91      176.40     12.30 o 
  -3  13   3     1890.46     1873.22     26.50 o 
  -2  13   3       48.23       60.45      6.56 o 
  -1  13   3     2415.64     2398.90     30.75 o 
   0  13   3       78.97       95.01     14.93 o 
   1  13   3      237.68      238.25      8.21 o 
   2  13   3      247.75      237.03      8.96 o 
   3  13   3     1579.15     1528.70     27.20 o 
   4  13   3       98.28       97.62      7.67 o 
   5  13   3       38.89       31.72      5.10 o 
   6  13   3       50.17       41.32      4.31 o 
   7  13   3      320.69      368.66     22.23 o 
  -9  14   3       33.00       35.91      6.85 o 
  -8  14   3      583.54      552.89     20.61 o 
  -7  14   3       17.63       17.93      6.66 o 
  -6  14   3      156.91      160.41      9.71 o 
  -5  14   3        4.95        9.70      5.37 o 
  -4  14   3      995.77      980.19     18.37 o 
  -3  14   3      312.19      311.34     15.92 o 
  -2  14   3     2175.57     2185.03     34.19 o 
  -1  14   3     1246.54     1173.10     23.69 o 
   0  14   3     1931.91     1840.59     33.12 o 
   1  14   3      438.28      430.36     12.13 o 
   2  14   3      351.48      345.54     11.07 o 
   3  14   3       53.24       47.33      5.93 o 
   4  14   3      215.27      234.58     12.43 o 
   5  14   3      111.46      118.50      7.37 o 
   6  14   3      386.34      380.39     15.17 o 
   7  14   3       18.16       17.53      8.02 o 
  -8  15   3       46.90       48.24      7.37 o 
  -7  15   3      482.24      477.79     12.25 o 
  -6  15   3      257.25      235.69     14.47 o 
  -5  15   3      247.37      245.88     13.29 o 
  -4  15   3      108.98      124.08      8.33 o 
  -3  15   3      474.78      490.76     13.30 o 
  -2  15   3      148.72      152.62     14.39 o 
  -1  15   3      423.23      413.48     12.37 o 
   0  15   3       23.14       28.31      5.98 o 
   1  15   3       78.80       77.01      9.06 o 
   2  15   3        1.56        2.72      5.91 o 
   3  15   3      687.32      674.64     21.06 o 
   4  15   3      129.44      145.03      9.46 o 
   5  15   3       36.13       39.78      6.46 o 
   6  15   3       68.50       72.57      7.99 o 
   7  15   3       50.32       59.59     12.59 o 
  -8  16   3       48.41       59.20     10.87 o 
  -7  16   3        2.80       -1.25      5.61 o 
  -6  16   3       32.01       26.73      6.33 o 
  -5  16   3        4.98        8.26      5.22 o 
  -4  16   3      756.16      759.54     18.01 o 
  -3  16   3      120.99       96.11     10.33 o 
  -2  16   3      131.75      161.01      9.25 o 
  -1  16   3      198.66      181.24     14.90 o 
   0  16   3      377.43      360.87     11.13 o 
   1  16   3      104.01       98.42      8.15 o 
   2  16   3      633.75      582.91     17.60 o 
   3  16   3        0.28        4.04      6.15 o 
   4  16   3      237.55      238.50      8.79 o 
   5  16   3       20.37       26.35      6.03 o 
   6  16   3      739.13      754.57     27.27 o 
  -7  17   3      207.35      213.56     12.66 o 
  -6  17   3       15.46       20.55      7.26 o 
  -5  17   3      120.74      118.25      8.57 o 
  -4  17   3       64.56       62.45      8.75 o 
  -3  17   3      808.89      778.48     19.36 o 
  -2  17   3      251.27      272.62     14.01 o 
  -1  17   3      635.30      617.62     25.78 o 
   0  17   3        2.13        8.21      6.26 o 
   1  17   3       12.04       15.87      7.62 o 
   2  17   3       71.43       61.01      8.20 o 
   3  17   3      601.84      561.76     15.38 o 
   4  17   3        7.51        9.89      5.27 o 
   5  17   3       43.64       27.62      7.56 o 
   6  17   3       34.86       33.64      6.95 o 
  -7  18   3        4.56        1.41      6.49 o 
  -6  18   3       31.92       14.97      7.48 o 
  -5  18   3        0.09        6.15      6.51 o 
  -4  18   3      564.51      574.72     16.73 o 
  -3  18   3      313.78      322.13     18.16 o 
  -2  18   3       68.85       78.57      9.29 o 
  -1  18   3      105.79      121.21     13.88 o 
   0  18   3      326.84      322.02     13.30 o 
   1  18   3       10.08       14.74      7.11 o 
   2  18   3       29.54       18.12      9.10 o 
   3  18   3       46.90       39.16     10.27 o 
   4  18   3      129.63      148.74      8.55 o 
   5  18   3       15.35       21.38      7.89 o 
  -6  19   3        3.90        6.81     11.42 o 
  -5  19   3       77.92       66.36      9.71 o 
  -4  19   3        0.13       -2.78      7.32 o 
  -3  19   3      141.27      167.49     12.80 o 
  -2  19   3       24.22       14.47      8.10 o 
  -1  19   3      963.63      915.94     23.05 o 
   0  19   3        5.75        7.15      8.76 o 
   1  19   3       62.13       70.94      8.99 o 
   2  19   3        5.35        4.84      7.69 o 
   3  19   3       81.24       77.23     13.56 o 
   4  19   3        3.42       -3.25      6.97 o 
  -5  20   3        2.64        4.81      7.13 o 
  -4  20   3      249.10      256.59     15.50 o 
  -3  20   3       28.89       31.27     11.40 o 
  -2  20   3       11.46        6.28     10.40 o 
  -1  20   3        1.99       13.87      8.51 o 
   0  20   3      179.47      201.72     25.50 o 
   1  20   3        0.23        4.02      9.29 o 
   2  20   3      194.96      214.15     18.33 o 
   3  20   3        2.27       -8.44      8.57 o 
   4  20   3       38.55       28.33     11.28 o 
  -4  21   3       46.92       30.52     14.09 o 
  -3  21   3       99.21       90.11     11.84 o 
  -2  21   3       96.94       93.59     13.06 o 
  -1  21   3      218.39      230.65     20.84 o 
   0  21   3        7.04       -3.63      9.47 o 
   1  21   3        0.82       12.05     10.03 o 
   2  21   3        1.21      -10.96     10.96 o 
  -2  22   3        0.66       -9.93     16.30 o 
  -1  22   3       17.43       10.10      9.49 o 
   0  22   3      136.31      148.15     15.04 o 
   1  22   3       27.18       17.47     11.40 o 
 -10   0   4        1.45        5.10      8.30 o 
  -8   0   4     1941.57     1858.43     24.52 o 
  -6   0   4     1149.72     1131.40     31.41 o 
  -4   0   4     1484.08     1458.99     27.91 o 
  -2   0   4     2741.52     2393.73     41.34 o 
   0   0   4     2380.39     2469.86     42.29 o 
   2   0   4    15911.67    16010.04    343.45 o 
   4   0   4      756.48      746.67     21.27 o 
   6   0   4      109.51       50.55     18.71 o 
   8   0   4      870.89      851.62     65.78 o 
 -11   1   4       15.04       11.14      3.68 o 
 -10   1   4       30.75       31.13      4.25 o 
  -9   1   4     2695.69     2577.75     27.22 o 
  -8   1   4       20.45       25.18      3.20 o 
  -7   1   4        0.19        4.02      2.65 o 
  -6   1   4       35.18       54.42      8.29 o 
  -5   1   4     1602.84     1571.92     13.93 o 
  -4   1   4      508.25      535.37      7.59 o 
  -3   1   4     2219.12     1970.71     41.49 o 
  -2   1   4        0.66        2.96      1.21 o 
  -1   1   4     2044.72     2040.09     34.44 o 
   0   1   4      141.65      148.64      3.51 o 
   1   1   4    18240.23    18955.56    274.78 o 
   2   1   4      426.18      555.77     19.49 o 
   3   1   4        5.68        8.30      3.51 o 
   4   1   4      403.66      455.51     22.04 o 
   5   1   4      602.29      595.93     12.09 o 
   6   1   4       22.91       13.66      6.77 o 
   7   1   4       19.14       10.85      9.05 o 
   8   1   4        1.50        6.02     11.57 o 
   9   1   4      680.59      751.78     50.67 o 
 -11   2   4       68.70       63.04      4.35 o 
 -10   2   4       34.23       40.76      3.85 o 
  -9   2   4      296.55      291.01      6.91 o 
  -8   2   4      444.04      404.25      7.83 o 
  -7   2   4       13.35       15.37      3.48 o 
  -6   2   4     1278.75     1232.13     19.69 o 
  -5   2   4      990.50      964.05     25.59 o 
  -4   2   4     1764.74     1800.03     31.33 o 
  -3   2   4     3532.30     3595.61     70.68 o 
  -2   2   4    13706.27    13562.23    347.98 o 
  -1   2   4     1011.68     1099.30     20.60 o 
   0   2   4      166.18      152.98      2.66 o 
   1   2   4      491.40      497.79     10.63 o 
   2   2   4    17362.49    17715.98    336.87 o 
   3   2   4      208.04      187.96      9.92 o 
   4   2   4      768.23      809.22     17.88 o 
   5   2   4       65.11       82.89     17.58 o 
   6   2   4      324.64      378.22     17.56 o 
   7   2   4       89.05       85.67     11.91 o 
   8   2   4      735.09      765.72     33.33 o 
   9   2   4        1.36      -14.23     14.23 o 
 -11   3   4        3.84        5.75      4.64 o 
 -10   3   4       11.80       11.99      3.62 o 
  -9   3   4     1190.67     1164.17     15.50 o 
  -8   3   4      760.60      740.59     13.46 o 
  -7   3   4      172.15      185.24      4.86 o 
  -6   3   4       60.12       75.46      6.12 o 
  -5   3   4     5204.10     5449.35     96.83 o 
  -4   3   4      339.22      335.60      8.60 o 
  -3   3   4     2765.63     2648.62     50.80 o 
  -2   3   4     4335.84     4770.62    153.82 o 
  -1   3   4     2405.44     2315.73     69.59 o 
   0   3   4      171.28      170.56      3.48 o 
   1   3   4    11864.86    11811.77    274.96 o 
   2   3   4      995.26     1067.13     22.68 o 
   3   3   4      654.52      688.93     13.78 o 
   4   3   4     2389.17     2474.58     63.12 o 
   5   3   4      716.26      775.58     17.97 o 
   6   3   4       72.85       98.60     24.27 o 
   7   3   4        1.51       21.74     11.82 o 
   8   3   4       10.88       -2.82     11.75 o 
   9   3   4      377.11      418.91     34.53 o 
 -11   4   4       73.85       44.47      6.92 o 
 -10   4   4      114.33      109.52      5.29 o 
  -9   4   4       29.72       36.75      4.35 o 
  -8   4   4      445.91      448.52     12.38 o 
  -7   4   4      189.83      207.77      5.87 o 
  -6   4   4     1624.10     1518.07     62.38 o 
  -5   4   4     2598.34     2921.31     47.45 o 
  -4   4   4      189.18      177.18      5.36 o 
  -3   4   4      325.11      305.23      3.45 o 
  -2   4   4    17712.30    17784.94    238.78 o 
  -1   4   4     2686.62     2828.74     46.07 o 
   0   4   4        9.23        5.52      2.12 o 
   1   4   4      958.86      958.00     22.82 o 
   2   4   4     2730.87     2550.92     68.96 o 
   3   4   4      133.74      141.62     10.01 o 
   4   4   4      525.02      532.25     25.03 o 
   5   4   4       44.39       44.22      7.22 o 
   6   4   4      651.70      670.13     12.80 o 
   7   4   4      148.18      164.60     12.64 o 
   8   4   4      801.83      823.93     48.38 o 
   9   4   4        4.07        4.54     11.52 o 
 -11   5   4        0.64        2.89      3.93 o 
 -10   5   4       75.83       74.65     10.75 o 
  -9   5   4      168.24      178.98     10.10 o 
  -8   5   4        0.84        1.65      3.85 o 
  -7   5   4       17.35       16.09      3.50 o 
  -6   5   4       66.42       69.06      6.00 o 
  -5   5   4     2951.52     2915.68     28.43 o 
  -4   5   4     8022.19     8986.73    124.99 o 
  -3   5   4     2164.55     2192.73     31.84 o 
  -2   5   4       22.89       42.82      3.91 o 
  -1   5   4      901.66      791.30     15.67 o 
   0   5   4      256.12      245.01      7.27 o 
   1   5   4     6018.50     5702.69    139.89 o 
   2   5   4      118.97      130.60      8.15 o 
   3   5   4      290.90      269.08     10.47 o 
   4   5   4     1809.29     1843.57     46.65 o 
   5   5   4      884.90      925.24     39.00 o 
   6   5   4       27.68       28.32      3.65 o 
   7   5   4       24.96       13.53      4.44 o 
   8   5   4        0.59      -12.57     12.57 o 
   9   5   4      134.27      108.50     31.01 o 
 -11   6   4       68.88       49.28      7.28 o 
 -10   6   4      129.05      153.11      8.99 o 
  -9   6   4        7.86        2.34      4.61 o 
  -8   6   4     1093.77     1116.36     24.61 o 
  -7   6   4      142.47      154.77      7.64 o 
  -6   6   4      864.36      828.24     14.28 o 
  -5   6   4      216.44      207.58      4.99 o 
  -4   6   4     2214.95     2292.00     27.68 o 
  -3   6   4     4801.85     4858.07     73.62 o 
  -2   6   4     6552.87     6550.24     78.65 o 
  -1   6   4      312.54      287.95     10.09 o 
   0   6   4      323.85      357.94     15.66 o 
   1   6   4      273.54      274.07      6.68 o 
   2   6   4     2079.08     1963.94     35.26 o 
   3   6   4     2300.32     2137.62     68.86 o 
   4   6   4      157.20      146.18      5.25 o 
   5   6   4     1270.24     1246.24     39.02 o 
   6   6   4      444.18      430.26     19.01 o 
   7   6   4      311.63      296.81      7.01 o 
   8   6   4      489.37      507.02     31.49 o 
   9   6   4       60.51       89.69     18.84 o 
 -11   7   4       22.48       24.06      8.45 o 
 -10   7   4      100.30       90.02      8.64 o 
  -9   7   4      494.78      496.22     13.30 o 
  -8   7   4      271.62      266.99      9.22 o 
  -7   7   4       76.25       83.04      5.79 o 
  -6   7   4       10.86       14.27      2.93 o 
  -5   7   4     2627.23     2587.89     25.56 o 
  -4   7   4     1039.66      986.12     10.48 o 
  -3   7   4     1121.07     1135.77     20.45 o 
  -2   7   4     1369.13     1440.16     22.36 o 
  -1   7   4     1027.14     1066.64     23.57 o 
   0   7   4      642.39      552.55     15.90 o 
   1   7   4     1543.89     1404.40     39.83 o 
   2   7   4       17.12       21.04      2.10 o 
   3   7   4        2.14        1.09      2.10 o 
   4   7   4      601.34      623.28     15.94 o 
   5   7   4     1412.35     1459.18     49.30 o 
   6   7   4      249.58      263.91     15.87 o 
   7   7   4       21.62       23.19      5.32 o 
   8   7   4        2.78        0.92     12.79 o 
 -11   8   4       70.71       35.34     16.67 o 
 -10   8   4      143.16      143.83     10.15 o 
  -9   8   4       74.91       69.09      8.71 o 
  -8   8   4      536.54      583.87     10.85 o 
  -7   8   4      711.59      725.17     15.65 o 
  -6   8   4      213.90      214.58      6.31 o 
  -5   8   4       26.48       40.39      6.28 o 
  -4   8   4      870.32      911.57     14.81 o 
  -3   8   4      442.37      468.40     24.67 o 
  -2   8   4     5064.44     5007.07     80.14 o 
  -1   8   4       65.67       42.19      4.08 o 
   0   8   4       54.14       94.85     10.74 o 
   1   8   4      128.09      133.88      6.57 o 
   2   8   4     2333.80     2369.62     38.82 o 
   3   8   4     1756.84     1690.59     29.24 o 
   4   8   4      162.11      178.29      9.71 o 
   5   8   4        4.12        1.31      2.18 o 
   6   8   4       90.60      108.84      5.85 o 
   7   8   4      940.27      934.81     21.30 o 
   8   8   4      316.73      345.96     26.70 o 
 -10   9   4      269.50      250.14     15.09 o 
  -9   9   4      304.35      301.98     21.19 o 
  -8   9   4      138.80      147.02     10.47 o 
  -7   9   4        2.63       -2.05      3.75 o 
  -6   9   4       21.66       22.67      4.69 o 
  -5   9   4     1405.28     1383.17     18.09 o 
  -4   9   4      721.48      740.26      9.32 o 
  -3   9   4      376.84      360.81     17.43 o 
  -2   9   4      167.25      153.60      6.04 o 
  -1   9   4       82.55       89.09      8.17 o 
   0   9   4     2057.17     2029.40     46.03 o 
   1   9   4     1369.50     1390.73     20.38 o 
   2   9   4       53.94       49.59      3.20 o 
   3   9   4     1615.78     1639.13     34.79 o 
   4   9   4      362.61      363.35      6.23 o 
   5   9   4       61.62       69.14      5.21 o 
   6   9   4       86.14       86.80      9.37 o 
   7   9   4       11.21        6.38      5.01 o 
   8   9   4       76.22       51.54     19.38 o 
 -10  10   4      127.09      127.86      8.55 o 
  -9  10   4       26.73       25.20      4.83 o 
  -8  10   4       71.32       94.19     10.87 o 
  -7  10   4      515.26      517.50     11.54 o 
  -6  10   4       59.42       84.86      8.83 o 
  -5  10   4      364.74      403.98      9.41 o 
  -4  10   4      618.60      632.23     11.74 o 
  -3  10   4      616.18      664.29     12.41 o 
  -2  10   4     1421.10     1350.70     27.39 o 
  -1  10   4      232.29      228.80      6.26 o 
   0  10   4     2068.18     2116.88     66.91 o 
   1  10   4      499.34      494.75     16.14 o 
   2  10   4     1270.58     1233.18     20.14 o 
   3  10   4     4613.75     4572.95     87.11 o 
   4  10   4      120.67      134.19      5.85 o 
   5  10   4       84.72      101.42      8.43 o 
   6  10   4      234.23      206.17      8.17 o 
   7  10   4      489.59      501.54     29.59 o 
   8  10   4       66.60       81.67     21.93 o 
 -10  11   4      372.74      366.65     17.67 o 
  -9  11   4      413.72      389.81     12.52 o 
  -8  11   4      167.44      186.39      7.95 o 
  -7  11   4       11.95       10.40      4.39 o 
  -6  11   4        1.80        5.11      3.71 o 
  -5  11   4      517.22      538.89     11.40 o 
  -4  11   4      532.87      569.76     13.16 o 
  -3  11   4      408.79      388.13      8.91 o 
  -2  11   4      642.09      651.63     15.26 o 
  -1  11   4     1060.10     1085.09     18.53 o 
   0  11   4      173.92      168.51      6.54 o 
   1  11   4      899.98      931.91     16.68 o 
   2  11   4       14.04        4.85      3.44 o 
   3  11   4      512.83      520.13     13.73 o 
   4  11   4      718.01      695.30     13.30 o 
   5  11   4      337.53      337.03     13.18 o 
   6  11   4       74.76       75.12      3.62 o 
   7  11   4       75.73       76.47      7.51 o 
   8  11   4       32.52       11.87     14.14 o 
 -10  12   4       40.98       38.43      6.75 o 
  -9  12   4        0.48        4.36      5.38 o 
  -8  12   4       88.43       94.19      7.21 o 
  -7  12   4      505.18      507.73     12.73 o 
  -6  12   4       50.50       66.99      9.22 o 
  -5  12   4       24.72       19.06      4.40 o 
  -4  12   4      206.99      235.07     13.08 o 
  -3  12   4      452.51      469.17     13.20 o 
  -2  12   4      361.44      362.11     20.43 o 
  -1  12   4     2634.71     2582.50     34.02 o 
   0  12   4      436.04      438.51     11.34 o 
   1  12   4      392.16      409.89     11.71 o 
   2  12   4     1160.64     1091.36     15.82 o 
   3  12   4      955.93      957.82     16.88 o 
   4  12   4       20.49       16.02      4.21 o 
   5  12   4        1.56        2.30      3.93 o 
   6  12   4       51.56       52.61     14.45 o 
   7  12   4      213.82      233.17     13.15 o 
  -9  13   4      103.27      111.60     12.49 o 
  -8  13   4      329.59      334.79     17.72 o 
  -7  13   4       22.82       27.56      5.96 o 
  -6  13   4       68.21       81.39      6.57 o 
  -5  13   4      232.78      218.51      8.15 o 
  -4  13   4      798.47      896.78     20.47 o 
  -3  13   4        6.95        5.52      6.25 o 
  -2  13   4     1049.79      993.17     23.23 o 
  -1  13   4      436.60      429.07     14.07 o 
   0  13   4     1395.70     1470.47     36.95 o 
   1  13   4      805.10      776.30     21.22 o 
   2  13   4        0.70       -1.02      3.94 o 
   3  13   4       49.50       51.16      5.94 o 
   4  13   4      270.78      253.85     10.54 o 
   5  13   4       38.28       40.77      4.67 o 
   6  13   4      180.73      185.03     11.63 o 
   7  13   4        1.53        1.91      9.27 o 
  -9  14   4       17.62       22.38      9.81 o 
  -8  14   4      119.98      137.87      9.68 o 
  -7  14   4      379.41      403.40     13.13 o 
  -6  14   4      201.77      207.44     16.93 o 
  -5  14   4      112.71      103.64     10.30 o 
  -4  14   4        5.72        9.37      7.16 o 
  -3  14   4      210.58      232.20     10.05 o 
  -2  14   4      430.33      491.37     14.79 o 
  -1  14   4        5.29        4.46      5.52 o 
   0  14   4      229.80      234.12     17.20 o 
   1  14   4      818.99      833.38     15.85 o 
   2  14   4      141.79      136.82      7.33 o 
   3  14   4      752.47      743.82     22.60 o 
   4  14   4       51.13       77.60     10.60 o 
   5  14   4        0.03        4.03      4.21 o 
   6  14   4       26.26       25.14      5.52 o 
   7  14   4      162.78      137.87     19.23 o 
  -9  15   4        2.51        2.62      6.63 o 
  -8  15   4      330.71      319.02     11.13 o 
  -7  15   4       11.91       20.04      7.82 o 
  -6  15   4      343.13      316.08     14.14 o 
  -5  15   4        3.00       -0.44      5.18 o 
  -4  15   4      344.34      373.16     13.20 o 
  -3  15   4        2.43       10.15      8.29 o 
  -2  15   4       28.91       34.15      6.59 o 
  -1  15   4      743.78      740.01     19.26 o 
   0  15   4      529.70      541.86     16.54 o 
   1  15   4      187.07      170.39      8.31 o 
   2  15   4      384.15      395.53     11.89 o 
   3  15   4        4.57        9.10      4.50 o 
   4  15   4      664.17      638.29     13.35 o 
   5  15   4       25.11       27.78      5.77 o 
   6  15   4      282.69      314.46     14.82 o 
  -8  16   4       19.53       19.90      8.61 o 
  -7  16   4      379.61      382.44     13.22 o 
  -6  16   4       83.54       73.73      8.36 o 
  -5  16   4       34.79       31.09      7.34 o 
  -4  16   4       41.47       38.00      8.68 o 
  -3  16   4      555.71      584.81     24.58 o 
  -2  16   4      367.92      361.94     13.18 o 
  -1  16   4      129.75      147.85      9.53 o 
   0  16   4       47.01       36.39      7.32 o 
   1  16   4      256.93      273.39     11.07 o 
   2  16   4        0.84       -1.73      5.43 o 
   3  16   4      178.36      199.57      8.03 o 
   4  16   4       24.89       29.30      6.46 o 
   5  16   4        2.05        9.23      5.45 o 
   6  16   4       73.93       73.28      9.88 o 
  -8  17   4      105.36      122.22     15.96 o 
  -7  17   4        3.49       10.05      6.96 o 
  -6  17   4      152.14      163.07      9.07 o 
  -5  17   4       70.32       74.29      7.67 o 
  -4  17   4      377.61      389.54     24.69 o 
  -3  17   4        9.90       14.98     10.56 o 
  -2  17   4        2.20        1.19      6.69 o 
  -1  17   4        2.44       11.71      8.11 o 
   0  17   4      614.38      610.88     16.97 o 
   1  17   4       47.29       44.27      8.38 o 
   2  17   4        4.45       11.87      8.20 o 
   3  17   4      125.52      135.33     17.28 o 
   4  17   4      234.95      238.80     10.62 o 
   5  17   4       13.37        7.16      6.21 o 
  -7  18   4      302.04      276.15     17.07 o 
  -6  18   4       16.24        6.09      8.12 o 
  -5  18   4        1.12       12.78      8.55 o 
  -4  18   4        0.12       -2.02      8.39 o 
  -3  18   4      108.07      100.98     11.19 o 
  -2  18   4        0.11        8.38      7.91 o 
  -1  18   4      220.23      205.22     12.31 o 
   0  18   4       11.20        9.62      7.73 o 
   1  18   4      306.35      326.68     15.21 o 
   2  18   4       13.00        7.04      7.16 o 
   3  18   4      226.28      247.44     12.43 o 
   4  18   4        1.32        3.79      6.64 o 
   5  18   4        0.50        4.82      5.84 o 
  -6  19   4      142.37      156.32     19.33 o 
  -5  19   4        6.00        8.88      6.48 o 
  -4  19   4      422.23      409.21     16.35 o 
  -3  19   4       86.14       90.77     14.86 o 
  -2  19   4       21.00       21.38      8.67 o 
  -1  19   4        0.03        7.53      9.40 o 
   0  19   4      322.18      314.38     16.47 o 
   1  19   4        0.15       -3.15      7.12 o 
   2  19   4       16.04       27.36      9.62 o 
   3  19   4       28.96       15.39      6.67 o 
   4  19   4      284.24      279.19     15.50 o 
  -5  20   4       88.93       76.67      9.95 o 
  -4  20   4        0.27        0.86      9.82 o 
  -3  20   4      563.64      531.78     20.92 o 
  -2  20   4        0.48        3.97      8.60 o 
  -1  20   4      356.99      320.79     21.79 o 
   0  20   4       49.63       37.06     11.56 o 
   1  20   4      238.13      229.46     19.84 o 
   2  20   4        0.51       -8.74      8.74 o 
   3  20   4      176.00      176.44     12.44 o 
  -4  21   4       14.78       12.15     10.52 o 
  -3  21   4       48.62       35.03     12.75 o 
  -2  21   4        7.33        5.83     11.31 o 
  -1  21   4        8.40       18.22      9.99 o 
   0  21   4      236.12      230.90     19.71 o 
   1  21   4        2.89       11.45     10.76 o 
   2  21   4        0.83        7.27      9.35 o 
  -2  22   4       55.86       54.68     17.58 o 
  -1  22   4       73.26       68.38     13.47 o 
 -11   0   5      524.27      491.08     19.94 o 
  -9   0   5     2797.66     2663.32     74.98 o 
  -7   0   5      178.66      197.63     12.97 o 
  -5   0   5      805.31      726.16     13.51 o 
  -3   0   5        4.03        0.60      4.38 o 
  -1   0   5     2005.46     2031.52     26.40 o 
   1   0   5     1572.88     1557.39     58.43 o 
   3   0   5     2426.07     2168.79     47.69 o 
   5   0   5      727.49      787.18     22.25 o 
   7   0   5      182.00      157.69     20.22 o 
   9   0   5      226.58      211.21     53.10 o 
 -11   1   5       31.24       26.63     17.97 o 
 -10   1   5        4.32        6.79      6.42 o 
  -9   1   5       13.22       10.90      9.51 o 
  -8   1   5     1104.91     1049.67     14.04 o 
  -7   1   5        1.25        8.15      3.91 o 
  -6   1   5      960.80      812.15     13.76 o 
  -5   1   5      293.02      294.10      4.86 o 
  -4   1   5     3188.42     3144.26     34.00 o 
  -3   1   5       56.05       65.07      6.49 o 
  -2   1   5     1418.36     1258.30     27.61 o 
  -1   1   5      597.78      623.91     19.01 o 
   0   1   5     1080.97     1136.27     34.46 o 
   1   1   5       57.99       62.06      2.45 o 
   2   1   5     2640.52     2415.53     54.28 o 
   3   1   5      111.76      141.72      5.40 o 
   4   1   5      173.27      167.17      8.64 o 
   5   1   5        4.49       55.23     37.35 o 
   6   1   5     1106.09     1142.30     27.20 o 
   7   1   5      118.11      127.92     14.51 o 
   8   1   5      356.13      408.64     39.31 o 
   9   1   5        0.01       22.05     15.73 o 
 -11   2   5      214.64      214.72      7.42 o 
 -10   2   5        4.09        9.83      3.48 o 
  -9   2   5     1219.37     1150.54     15.48 o 
  -8   2   5      224.61      221.19      5.77 o 
  -7   2   5       85.47       81.34      6.19 o 
  -6   2   5      103.51      100.85      4.49 o 
  -5   2   5     3257.03     3227.76     90.02 o 
  -4   2   5       63.83       73.69     13.87 o 
  -3   2   5     2811.31     3027.46    118.72 o 
  -2   2   5      505.24      486.91     11.76 o 
  -1   2   5     2478.57     2471.09     54.05 o 
   0   2   5        2.75        3.41      1.45 o 
   1   2   5     3260.30     3236.44     59.20 o 
   2   2   5        8.89        7.75      2.78 o 
   3   2   5     1584.16     1568.23     30.63 o 
   4   2   5      248.95      255.49      9.62 o 
   5   2   5     1185.83     1251.36     28.37 o 
   6   2   5      176.02      260.71     52.30 o 
   7   2   5       54.99       66.98     12.54 o 
   8   2   5        0.50       -7.10      9.82 o 
 -11   3   5        7.88        4.03      5.00 o 
 -10   3   5       54.44       59.24      6.88 o 
  -9   3   5       33.52       40.38      4.29 o 
  -8   3   5      152.53      173.91      6.11 o 
  -7   3   5      279.50      290.36      7.48 o 
  -6   3   5     1607.77     1528.19     38.64 o 
  -5   3   5     2067.21     2089.20     31.61 o 
  -4   3   5      558.32      537.10     19.17 o 
  -3   3   5      197.17      250.78     79.80 o 
  -2   3   5     1183.23     1159.10     47.10 o 
  -1   3   5      995.46     1025.64     30.57 o 
   0   3   5     1565.18     1578.71     30.74 o 
   1   3   5      190.97      242.31      7.36 o 
   2   3   5     2861.23     2812.66     77.78 o 
   3   3   5      122.08      128.56      7.59 o 
   4   3   5       82.19       76.75      5.71 o 
   5   3   5       33.65       43.58      4.69 o 
   6   3   5     1968.38     1953.53     73.39 o 
   7   3   5       12.77       15.64     10.89 o 
   8   3   5      328.35      339.21     30.82 o 
 -11   4   5      182.87      172.68      6.77 o 
 -10   4   5        6.83       20.19      5.29 o 
  -9   4   5      414.95      396.55      9.86 o 
  -8   4   5       12.26       13.80      3.73 o 
  -7   4   5      165.69      152.85      6.91 o 
  -6   4   5      218.53      208.39     20.34 o 
  -5   4   5     4408.83     4573.56    130.08 o 
  -4   4   5     2523.31     2730.25     57.20 o 
  -3   4   5     4160.49     4182.41     73.51 o 
  -2   4   5       26.90       53.47      8.86 o 
  -1   4   5      355.56      285.52      7.28 o 
   0   4   5     2387.33     2596.91     61.59 o 
   1   4   5      946.14      922.21     25.99 o 
   2   4   5        0.00        7.65      2.85 o 
   3   4   5     2364.40     2278.33     48.99 o 
   4   4   5     1144.94     1170.89     29.53 o 
   5   4   5     1826.55     1875.58     58.68 o 
   6   4   5      128.53      126.53     12.31 o 
   7   4   5      209.17      261.43     17.37 o 
   8   4   5        8.66        7.58     10.36 o 
 -11   5   5        0.33        0.34      4.11 o 
 -10   5   5       54.77       55.66      7.63 o 
  -9   5   5        9.40        3.37      3.87 o 
  -8   5   5      617.04      640.95     20.00 o 
  -7   5   5       63.69       59.13      8.83 o 
  -6   5   5      558.04      577.59     17.07 o 
  -5   5   5      574.21      583.76     48.66 o 
  -4   5   5     5994.21     6004.73     88.07 o 
  -3   5   5      957.49     1023.20     16.33 o 
  -2   5   5     2566.13     2400.14     25.46 o 
  -1   5   5     3105.29     3381.59     77.57 o 
   0   5   5     4062.18     4343.42    101.20 o 
   1   5   5     1145.25     1159.89     33.23 o 
   2   5   5     4959.59     4772.44    104.43 o 
   3   5   5      446.37      470.33     19.68 o 
   4   5   5      404.82      390.82     23.21 o 
   5   5   5       10.98        8.48      3.76 o 
   6   5   5     1535.56     1514.50     27.52 o 
   7   5   5       30.53       29.32     13.16 o 
   8   5   5      309.98      326.42     38.62 o 
 -11   6   5      124.34      138.55     18.10 o 
 -10   6   5       17.42       18.00      5.68 o 
  -9   6   5       87.02      108.80     14.82 o 
  -8   6   5       11.58       11.47      7.24 o 
  -7   6   5       70.08       81.96      7.38 o 
  -6   6   5      664.36      688.44     17.25 o 
  -5   6   5     2684.98     2648.59     44.40 o 
  -4   6   5     3398.98     3464.81     39.28 o 
  -3   6   5       65.75      105.47     12.72 o 
  -2   6   5       18.71       53.05      4.50 o 
  -1   6   5      982.50      825.14     20.27 o 
   0   6   5      144.53      229.78      5.24 o 
   1   6   5      694.46      722.02     15.88 o 
   2   6   5       49.16       52.50      2.47 o 
   3   6   5       43.66       46.59      4.20 o 
   4   6   5      177.80      171.91      5.63 o 
   5   6   5     2588.61     2626.55     55.03 o 
   6   6   5      106.13      108.80     11.43 o 
   7   6   5       53.06       89.08     15.46 o 
   8   6   5       80.15       70.73     23.46 o 
 -11   7   5       23.94       12.97      6.26 o 
 -10   7   5       10.10       10.20      6.80 o 
  -9   7   5      125.37      114.63      9.84 o 
  -8   7   5      709.69      695.30     56.20 o 
  -7   7   5       97.64      112.80      7.71 o 
  -6   7   5     1082.08     1140.34     14.49 o 
  -5   7   5       81.59      100.32      5.14 o 
  -4   7   5     2285.02     2399.92     34.96 o 
  -3   7   5     2535.67     2610.48     44.92 o 
  -2   7   5     1125.59      990.91     13.57 o 
  -1   7   5      152.06      176.20      6.73 o 
   0   7   5      361.79      370.82     14.56 o 
   1   7   5     1035.29     1051.00     22.88 o 
   2   7   5     3289.63     3316.83     85.13 o 
   3   7   5     3119.60     3080.45     67.01 o 
   4   7   5      381.05      357.07      8.02 o 
   5   7   5       87.65       84.98      6.29 o 
   6   7   5      813.80      818.35     38.58 o 
   7   7   5      220.31      191.04     19.06 o 
   8   7   5      303.10      318.09     39.00 o 
 -11   8   5       75.14       77.21     18.50 o 
 -10   8   5       84.15       69.19     10.97 o 
  -9   8   5      246.86      269.29     10.28 o 
  -8   8   5      100.96       97.33      5.84 o 
  -7   8   5        1.29        4.19      4.67 o 
  -6   8   5      452.75      451.56     13.86 o 
  -5   8   5     2073.22     1970.36     19.96 o 
  -4   8   5      441.89      424.33      7.20 o 
  -3   8   5       44.31       46.88      4.48 o 
  -2   8   5      575.91      563.17     20.16 o 
  -1   8   5      815.86      724.80     15.87 o 
   0   8   5     2394.02     2403.56     66.70 o 
   1   8   5      688.99      713.15     23.34 o 
   2   8   5      337.99      335.34     13.65 o 
   3   8   5      981.82     1003.14     21.42 o 
   4   8   5      354.32      339.85      8.41 o 
   5   8   5      930.82      945.15     30.03 o 
   6   8   5        7.91       19.26      6.17 o 
   7   8   5        4.07       12.69     21.50 o 
   8   8   5       42.05        8.00     26.13 o 
 -10   9   5       12.24        8.80      8.03 o 
  -9   9   5      272.58      277.37     17.58 o 
  -8   9   5      330.31      339.21     12.24 o 
  -7   9   5      659.17      666.26     12.87 o 
  -6   9   5      487.63      488.15      9.26 o 
  -5   9   5        8.91        8.62      2.67 o 
  -4   9   5     1137.82     1133.99     17.41 o 
  -3   9   5      933.43      928.51     13.91 o 
  -2   9   5     1210.18     1121.57     23.36 o 
  -1   9   5       54.70       40.78      4.54 o 
   0   9   5        1.93       -0.06      3.84 o 
   1   9   5     1530.93     1612.15     44.27 o 
   2   9   5     2691.11     2739.71     59.27 o 
   3   9   5     1354.28     1323.37     39.87 o 
   4   9   5      271.89      277.22      9.45 o 
   5   9   5      184.47      180.05      8.85 o 
   6   9   5      393.99      382.33     14.31 o 
   7   9   5      530.43      580.09     32.66 o 
   8   9   5       28.63       29.74     16.14 o 
 -10  10   5      158.45      159.16     25.57 o 
  -9  10   5      218.64      253.22     13.20 o 
  -8  10   5       87.62       99.50      8.58 o 
  -7  10   5        3.73        1.60      4.26 o 
  -6  10   5      884.99      924.49     14.58 o 
  -5  10   5     1839.11     1805.55     22.07 o 
  -4  10   5      188.08      184.79      7.96 o 
  -3  10   5       47.00       47.45      5.60 o 
  -2  10   5     1003.61     1008.85     16.72 o 
  -1  10   5      999.12      905.22     30.64 o 
   0  10   5      802.47      752.04     12.63 o 
   1  10   5      682.56      663.09     21.30 o 
   2  10   5       11.84        9.90      3.97 o 
   3  10   5     3390.87     3314.52     68.50 o 
   4  10   5       24.93       22.56      3.05 o 
   5  10   5      650.56      625.18     22.83 o 
   6  10   5        4.48        7.39      5.86 o 
   7  10   5        2.79        2.98      8.77 o 
 -10  11   5        0.82       -6.26     12.28 o 
  -9  11   5      102.29       88.74      6.69 o 
  -8  11   5      120.36      123.34      8.97 o 
  -7  11   5      186.39      200.94      7.03 o 
  -6  11   5      488.64      482.25     10.80 o 
  -5  11   5      123.90      116.77      9.11 o 
  -4  11   5        8.90       15.02      5.50 o 
  -3  11   5     1240.98     1271.88     33.32 o 
  -2  11   5      279.03      280.98      8.79 o 
  -1  11   5      459.58      462.20     19.51 o 
   0  11   5      320.41      370.85      9.09 o 
   1  11   5     1061.21     1049.28     30.92 o 
   2  11   5     1803.36     1803.66     51.66 o 
   3  11   5     1366.02     1369.41     25.50 o 
   4  11   5        4.59        4.98      2.84 o 
   5  11   5      121.04      143.68      7.00 o 
   6  11   5      142.74      169.38     12.25 o 
   7  11   5       40.01       20.85      9.09 o 
 -10  12   5      203.72      171.99      9.26 o 
  -9  12   5      147.36      164.97     23.73 o 
  -8  12   5        2.71       18.36      5.23 o 
  -7  12   5        0.32        1.31      3.94 o 
  -6  12   5      275.45      288.97     11.20 o 
  -5  12   5      846.03      812.48     20.58 o 
  -4  12   5      865.54      903.26     16.90 o 
  -3  12   5      208.76      211.72      9.10 o 
  -2  12   5      380.21      410.94     11.95 o 
  -1  12   5      268.45      287.08     10.02 o 
   0  12   5     1205.40     1178.39     39.04 o 
   1  12   5      416.03      386.23     21.03 o 
   2  12   5        0.75       -0.20      4.09 o 
   3  12   5      274.63      286.46      7.33 o 
   4  12   5      909.58      915.83     16.03 o 
   5  12   5        6.71       -1.04      4.15 o 
   6  12   5        2.15       -1.87      6.02 o 
   7  12   5        1.06       -8.40      8.40 o 
  -9  13   5       99.01      104.11     10.47 o 
  -8  13   5      109.56      118.55      8.26 o 
  -7  13   5      634.88      605.16     16.11 o 
  -6  13   5      334.76      322.25     12.00 o 
  -5  13   5      440.92      429.88     12.11 o 
  -4  13   5      223.09      241.64     12.88 o 
  -3  13   5      733.76      729.35     23.95 o 
  -2  13   5       61.10       58.00      6.48 o 
  -1  13   5      411.77      402.94     17.73 o 
   0  13   5        1.63        4.54      4.92 o 
   1  13   5     1046.48      974.71     28.92 o 
   2  13   5     1116.26     1060.58     20.89 o 
   3  13   5      239.46      236.32     11.13 o 
   4  13   5       54.69       54.24      5.45 o 
   5  13   5      312.94      319.37     14.15 o 
   6  13   5       33.37       26.02     10.19 o 
  -9  14   5       30.55       20.28      8.40 o 
  -8  14   5       95.10      108.90      8.04 o 
  -7  14   5        5.62        9.16      5.12 o 
  -6  14   5      688.91      714.13     15.34 o 
  -5  14   5      543.21      532.72     16.12 o 
  -4  14   5      332.14      338.17     11.78 o 
  -3  14   5      108.84      102.69      9.78 o 
  -2  14   5       60.85       65.62      7.07 o 
  -1  14   5      704.98      742.63     29.81 o 
   0  14   5     1414.26     1347.88     30.77 o 
   1  14   5       90.84      113.01     14.05 o 
   2  14   5       16.38       16.65      5.20 o 
   3  14   5        6.23        4.98      4.17 o 
   4  14   5      449.04      446.21     12.62 o 
   5  14   5        6.04        6.68      4.47 o 
   6  14   5       25.77       18.31     12.12 o 
  -9  15   5       24.37       18.75      9.13 o 
  -8  15   5       91.75      111.70     10.14 o 
  -7  15   5      100.15      138.06     17.18 o 
  -6  15   5       65.12       66.81      8.25 o 
  -5  15   5      295.10      262.00     18.18 o 
  -4  15   5        1.46       -4.94      7.41 o 
  -3  15   5     1274.43     1266.30     25.48 o 
  -2  15   5        0.95       -2.24      6.85 o 
  -1  15   5       44.55       40.03      7.20 o 
   0  15   5        7.33        4.92      6.13 o 
   1  15   5      447.98      438.32     19.01 o 
   2  15   5       53.62       44.54      7.35 o 
   3  15   5      162.55      176.73     12.76 o 
   4  15   5       10.94       13.34      4.56 o 
   5  15   5      112.55      110.97      7.86 o 
   6  15   5        9.15       10.03     12.20 o 
  -8  16   5       56.69       64.15      7.35 o 
  -7  16   5       10.95        3.15      6.26 o 
  -6  16   5      269.49      276.75      9.95 o 
  -5  16   5       91.94       99.03      7.52 o 
  -4  16   5      498.59      475.62     16.00 o 
  -3  16   5       35.93       36.78      9.86 o 
  -2  16   5      228.91      215.06     13.59 o 
  -1  16   5       14.04        6.66      8.58 o 
   0  16   5      422.52      419.10     12.87 o 
   1  16   5        2.64        0.38      5.12 o 
   2  16   5       20.63       10.63      6.21 o 
   3  16   5       20.52       23.32      7.24 o 
   4  16   5      459.55      415.64     15.35 o 
   5  16   5        0.51        2.26      6.34 o 
  -7  17   5      128.50      122.83     12.64 o 
  -6  17   5       57.39       47.93      8.53 o 
  -5  17   5       42.89       50.06      8.78 o 
  -4  17   5        3.92       12.16      9.15 o 
  -3  17   5      821.48      815.88     19.27 o 
  -2  17   5        0.29        8.51      9.23 o 
  -1  17   5       49.03       58.40      8.13 o 
   0  17   5        5.20        7.25      7.53 o 
   1  17   5      129.54      149.68     10.21 o 
   2  17   5       39.17       34.57      7.76 o 
   3  17   5      202.65      217.29     21.47 o 
   4  17   5        0.21       -5.72      5.72 o 
   5  17   5       78.13       61.08     10.02 o 
  -7  18   5        1.95        0.21      7.02 o 
  -6  18   5      166.58      190.33     13.31 o 
  -5  18   5       10.43        4.66      6.45 o 
  -4  18   5      598.19      573.17     19.75 o 
  -3  18   5       24.84       16.97     10.23 o 
  -2  18   5      170.06      179.76     13.68 o 
  -1  18   5        0.23        5.16      7.80 o 
   0  18   5      616.94      603.85     26.09 o 
   1  18   5        2.28        3.26      7.71 o 
   2  18   5        8.10       12.54      7.03 o 
   3  18   5        3.83        9.65      6.83 o 
   4  18   5      445.77      450.91     13.73 o 
  -6  19   5        0.17        2.55      9.37 o 
  -5  19   5        9.10       10.40      8.57 o 
  -4  19   5       22.41       19.32     12.99 o 
  -3  19   5      380.26      394.09     16.19 o 
  -2  19   5       20.45       20.82     12.21 o 
  -1  19   5      133.69      141.59     12.27 o 
   0  19   5       75.77       73.95     10.98 o 
   1  19   5      304.51      302.21     22.93 o 
   2  19   5        0.01        7.31      7.69 o 
   3  19   5      153.93      166.70     14.74 o 
  -5  20   5       28.60       31.65      8.38 o 
  -4  20   5       77.32      119.56     23.93 o 
  -3  20   5        6.83        7.83      9.96 o 
  -2  20   5        4.20        6.21     10.10 o 
  -1  20   5       12.52       13.94      9.31 o 
   0  20   5      114.10      111.42     12.17 o 
   1  20   5       23.96       18.85      8.90 o 
   2  20   5        0.00        5.43      9.10 o 
  -3  21   5      607.93      604.58     31.51 o 
  -2  21   5        5.08        8.18      9.26 o 
  -1  21   5       18.43        8.77     10.80 o 
   0  21   5       75.88       59.74     13.83 o 
   1  21   5       45.87       50.29     11.81 o 
 -10   0   6      124.05      134.37     11.01 o 
  -8   0   6     1131.75     1134.68     30.66 o 
  -6   0   6       80.89       83.42      6.71 o 
  -4   0   6     5112.26     4688.79     98.66 o 
  -2   0   6      781.51      705.32     19.91 o 
   0   0   6     5608.72     5844.35    245.06 o 
   2   0   6     5047.26     5037.06    174.36 o 
   4   0   6        5.01        7.62      7.17 o 
   6   0   6     1046.12     1039.29     46.92 o 
   8   0   6      106.47      123.41     44.81 o 
 -11   1   6      632.32      543.38     18.04 o 
 -10   1   6       30.46       20.60      5.56 o 
  -9   1   6      232.60      233.45     10.02 o 
  -8   1   6       14.37       19.47      3.15 o 
  -7   1   6     1616.37     1582.59     21.67 o 
  -6   1   6      295.08      296.70      5.23 o 
  -5   1   6     5455.72     5398.02    117.96 o 
  -4   1   6       87.72       97.61      9.20 o 
  -3   1   6     1401.89     1458.72     33.42 o 
  -2   1   6      145.93      137.21      3.59 o 
  -1   1   6     7836.32     1736.57   1884.17 o 
   0   1   6        0.10        3.30      2.66 o 
   1   1   6     1375.45     1378.88     23.42 o 
   2   1   6       36.79       51.22      4.53 o 
   3   1   6     2291.03     2155.43     49.28 o 
   4   1   6        1.94        9.04      6.29 o 
   5   1   6      106.03      170.21     15.21 o 
   6   1   6        7.56        2.82     12.52 o 
   7   1   6      444.63      479.95     24.55 o 
   8   1   6        2.14      -11.74     13.71 o 
 -11   2   6      111.86       78.35     14.89 o 
 -10   2   6      326.39      315.90     13.58 o 
  -9   2   6        2.75        1.89      3.51 o 
  -8   2   6      624.97      623.46     11.46 o 
  -7   2   6        3.89        5.99      2.65 o 
  -6   2   6     1059.02     1144.89     19.62 o 
  -5   2   6      246.69      274.52     11.25 o 
  -4   2   6     4543.09     4608.28     85.92 o 
  -3   2   6      848.48      836.09     54.17 o 
  -2   2   6     3261.06     3067.55     83.01 o 
  -1   2   6      162.91      236.11     24.08 o 
   0   2   6     2204.15     2123.56     40.74 o 
   1   2   6      152.52      182.97      3.65 o 
   2   2   6     3480.44     3469.35     75.71 o 
   3   2   6       68.18       59.07      4.92 o 
   4   2   6        0.35        5.77      2.55 o 
   5   2   6      596.18      586.72     18.96 o 
   6   2   6     1388.63     1371.67     36.92 o 
   7   2   6       10.83       30.89     11.17 o 
   8   2   6       12.63       11.96     15.10 o 
 -11   3   6      332.04      327.70     14.00 o 
 -10   3   6        4.82        5.44      5.33 o 
  -9   3   6      208.72      205.71      6.40 o 
  -8   3   6       22.08       37.78      4.00 o 
  -7   3   6      606.63      599.55      8.23 o 
  -6   3   6      137.38      137.24      5.38 o 
  -5   3   6     5512.33     5224.42    155.01 o 
  -4   3   6      607.73      657.68     41.55 o 
  -3   3   6      216.13      195.43     21.56 o 
  -2   3   6      149.72       71.84     38.01 o 
  -1   3   6     5082.96     4908.29    119.23 o 
   0   3   6     2699.96     2861.80     64.75 o 
   1   3   6     2245.45     2358.49     38.85 o 
   2   3   6      330.86      348.46     13.19 o 
   3   3   6     2397.84     2351.38     48.04 o 
   4   3   6       18.68        8.13      3.15 o 
   5   3   6      699.39      718.25     36.20 o 
   6   3   6       82.35       95.41     12.30 o 
   7   3   6      300.69      302.31     20.33 o 
   8   3   6       19.61       20.06     13.53 o 
 -11   4   6        4.87        0.08      4.11 o 
 -10   4   6       95.05       97.39     10.83 o 
  -9   4   6        9.27       13.83      4.33 o 
  -8   4   6      165.88      177.40     10.95 o 
  -7   4   6       97.69      112.97     10.25 o 
  -6   4   6        2.01        1.49      8.22 o 
  -5   4   6     1206.93     1206.05     22.43 o 
  -4   4   6     6682.87     6929.54    225.44 o 
  -3   4   6      762.19      861.84     30.36 o 
  -2   4   6      462.20      234.81    106.27 o 
  -1   4   6      711.57      795.47     36.69 o 
   0   4   6     4197.15     4249.74    122.57 o 
   1   4   6       33.95       27.22      3.21 o 
   2   4   6     2441.49     2333.65     41.33 o 
   3   4   6      544.14      497.87      9.04 o 
   4   4   6      233.73      235.15      9.73 o 
   5   4   6      310.56      314.92      9.19 o 
   6   4   6      964.04     1015.64     28.36 o 
   7   4   6      106.30      102.84     16.25 o 
   8   4   6        6.75        8.90     16.54 o 
 -11   5   6      282.73      273.52     14.13 o 
 -10   5   6      142.11      154.83     24.92 o 
  -9   5   6       11.59       14.36      5.39 o 
  -8   5   6       10.54       12.38      8.34 o 
  -7   5   6      325.85      323.92     28.89 o 
  -6   5   6      189.43      196.81      9.08 o 
  -5   5   6     2011.49     1985.04     79.90 o 
  -4   5   6      664.78      717.65     28.27 o 
  -3   5   6     2131.70     2258.47     42.86 o 
  -2   5   6      430.84      442.26     10.70 o 
  -1   5   6     1981.92     1925.31     65.65 o 
   0   5   6      169.41      136.50      5.11 o 
   1   5   6        6.62        5.03      2.50 o 
   2   5   6      184.91      172.44      5.91 o 
   3   5   6      137.72      125.91      8.42 o 
   4   5   6      722.30      729.00     30.19 o 
   5   5   6      884.44      861.35     33.86 o 
   6   5   6       35.51       44.34     11.85 o 
   7   5   6      453.90      444.85     62.31 o 
   8   5   6      129.67      138.82     20.58 o 
 -11   6   6        0.75       -3.52      5.60 o 
 -10   6   6       33.37       23.49      5.84 o 
  -9   6   6      132.12      119.93     17.81 o 
  -8   6   6      317.43      318.02     14.94 o 
  -7   6   6       76.99       94.16     13.62 o 
  -6   6   6        9.95        8.81      5.21 o 
  -5   6   6       33.02       28.37      6.40 o 
  -4   6   6     8979.45     9136.60    178.13 o 
  -3   6   6      629.98      618.71     10.97 o 
  -2   6   6     3216.72     3317.32     82.75 o 
  -1   6   6       26.26       27.71      3.53 o 
   0   6   6     1351.32     1403.70     38.58 o 
   1   6   6     1891.00     1859.87     49.35 o 
   2   6   6      355.13      341.68     12.40 o 
   3   6   6      597.72      413.10    206.51 o 
   4   6   6       14.01        7.12      1.75 o 
   5   6   6      292.79      281.99     12.51 o 
   6   6   6     1029.01     1029.94     42.74 o 
   7   6   6       61.93       45.73     36.43 o 
   8   6   6       23.66       38.61     28.29 o 
 -11   7   6      173.68      197.90     13.61 o 
 -10   7   6       96.44       90.17     17.37 o 
  -9   7   6       96.18       97.87      9.38 o 
  -8   7   6       28.89       24.04      9.07 o 
  -7   7   6       22.17       24.98      6.79 o 
  -6   7   6      427.60      458.71     22.49 o 
  -5   7   6     1045.74     1056.09     44.44 o 
  -4   7   6      961.53      934.99     17.25 o 
  -3   7   6      362.82      416.01      9.62 o 
  -2   7   6      912.41     1024.50     25.30 o 
  -1   7   6     3011.90     3050.64     71.82 o 
   0   7   6       26.14       20.24      3.50 o 
   1   7   6      236.75      252.39      8.37 o 
   2   7   6       29.50       35.73      4.63 o 
   3   7   6       15.37       16.17      3.28 o 
   4   7   6        6.45        7.89      2.09 o 
   5   7   6      703.95      660.26     32.82 o 
   6   7   6       10.41        2.89      5.97 o 
   7   7   6       44.33       13.77     18.10 o 
 -11   8   6       24.14       30.41      7.45 o 
 -10   8   6        9.81       13.46      9.76 o 
  -9   8   6      169.65      171.69     13.47 o 
  -8   8   6      247.59      269.82     10.81 o 
  -7   8   6      152.05      160.96     11.45 o 
  -6   8   6       12.75       12.29      3.06 o 
  -5   8   6      178.14      183.37      7.84 o 
  -4   8   6     2718.07     2721.03     28.79 o 
  -3   8   6      837.79      829.51     21.93 o 
  -2   8   6      993.85     1026.19     14.31 o 
  -1   8   6      343.27      347.73     11.10 o 
   0   8   6       72.34       79.79      4.75 o 
   1   8   6     2348.93     2257.68     46.61 o 
   2   8   6      309.40      296.87      5.31 o 
   3   8   6        5.79        5.56      3.11 o 
   4   8   6      184.46      187.59     11.79 o 
   5   8   6      364.97      352.63     11.70 o 
   6   8   6      588.74      584.63     13.73 o 
   7   8   6      519.09      512.14     33.44 o 
 -10   9   6      164.43      177.33     19.63 o 
  -9   9   6       49.09       55.74      9.36 o 
  -8   9   6      138.40       92.99     13.78 o 
  -7   9   6      160.79      159.72      7.51 o 
  -6   9   6      449.59      459.08     11.89 o 
  -5   9   6      382.90      422.40     15.53 o 
  -4   9   6       28.52       36.68      4.04 o 
  -3   9   6       28.65       28.17      6.96 o 
  -2   9   6     1068.13     1041.44     28.76 o 
  -1   9   6     1673.31     1756.51     55.09 o 
   0   9   6      242.31      269.84      7.08 o 
   1   9   6      231.49      233.42     10.22 o 
   2   9   6      198.15      208.83      5.37 o 
   3   9   6      271.81      274.12      9.20 o 
   4   9   6       46.47       30.18      9.68 o 
   5   9   6      261.13      285.19      9.52 o 
   6   9   6       13.35       14.99      5.88 o 
   7   9   6       89.46       67.59     21.21 o 
 -10  10   6       38.20       37.68     16.07 o 
  -9  10   6      391.34      416.59     16.47 o 
  -8  10   6      179.75      188.78     11.45 o 
  -7  10   6       33.13       40.97      3.87 o 
  -6  10   6        1.01        9.13      4.49 o 
  -5  10   6        1.84        6.60      3.48 o 
  -4  10   6        7.94        5.01      4.82 o 
  -3  10   6     1248.85     1288.38     32.47 o 
  -2  10   6      522.99      553.39     13.37 o 
  -1  10   6      171.57      163.16      9.78 o 
   0  10   6      145.44      142.13      6.45 o 
   1  10   6     2130.46     2069.30     40.01 o 
   2  10   6       95.22      120.32      9.05 o 
   3  10   6      322.95      338.81     10.31 o 
   4  10   6      103.08      105.64      7.68 o 
   5  10   6      336.34      316.60      9.80 o 
   6  10   6      347.55      327.12     11.56 o 
   7  10   6      143.36      177.38     40.51 o 
 -10  11   6      239.22      279.76     28.66 o 
  -9  11   6       67.88       63.97     10.78 o 
  -8  11   6        6.76        3.23      3.78 o 
  -7  11   6      164.14      144.29     18.50 o 
  -6  11   6      584.58      582.57     16.80 o 
  -5  11   6      287.06      307.24      9.48 o 
  -4  11   6     1689.07     1730.91     56.70 o 
  -3  11   6      442.48      401.90     10.32 o 
  -2  11   6     1423.54     1431.92     40.35 o 
  -1  11   6     1081.24     1108.74     48.80 o 
   0  11   6      330.94      332.81      8.27 o 
   1  11   6      231.01      218.30      7.88 o 
   2  11   6        1.27        1.87      3.38 o 
   3  11   6      180.59      206.03      6.97 o 
   4  11   6      556.97      579.45     12.14 o 
   5  11   6       55.18       41.73      5.22 o 
   6  11   6       13.48        6.42      7.46 o 
 -10  12   6        5.06       32.44     23.99 o 
  -9  12   6      198.38      242.69     23.35 o 
  -8  12   6      184.89      192.14     13.30 o 
  -7  12   6      380.16      363.31     20.20 o 
  -6  12   6      128.73      137.89      6.78 o 
  -5  12   6       55.16       70.59      6.35 o 
  -4  12   6        2.45       13.62      5.84 o 
  -3  12   6       28.25       22.18     10.10 o 
  -2  12   6      504.57      492.85     17.59 o 
  -1  12   6       12.83        7.99      4.64 o 
   0  12   6        0.98       -4.16      4.83 o 
   1  12   6     2381.36     2353.45     66.76 o 
   2  12   6     1069.55     1036.84     35.65 o 
   3  12   6       40.03       42.28      4.67 o 
   4  12   6        3.91        5.54      3.86 o 
   5  12   6      464.21      463.61     15.75 o 
   6  12   6      174.15      191.18     13.85 o 
  -9  13   6       17.32       11.28     14.73 o 
  -8  13   6        5.05        2.22      5.31 o 
  -7  13   6        0.35        0.66      5.32 o 
  -6  13   6      320.86      340.48     12.32 o 
  -5  13   6      396.24      400.26     10.98 o 
  -4  13   6        9.86        8.49      6.24 o 
  -3  13   6      522.41      527.49     15.07 o 
  -2  13   6      134.21      138.55      8.14 o 
  -1  13   6      457.26      467.41     13.68 o 
   0  13   6     1000.69      929.27     15.46 o 
   1  13   6      123.58      111.93      8.16 o 
   2  13   6      183.09      177.12     13.12 o 
   3  13   6       10.99       12.41      5.23 o 
   4  13   6      598.06      582.01     17.47 o 
   5  13   6       17.89       13.91      8.94 o 
   6  13   6       14.93       27.18      8.03 o 
  -9  14   6      159.74      185.96     28.36 o 
  -8  14   6       67.99       57.23      7.94 o 
  -7  14   6      163.92      168.22     15.18 o 
  -6  14   6        6.16        5.44      6.55 o 
  -5  14   6      122.38      145.81      9.51 o 
  -4  14   6      123.48      129.82     12.63 o 
  -3  14   6     1270.21     1277.83     21.99 o 
  -2  14   6      280.15      259.38     15.53 o 
  -1  14   6        4.28       10.04      6.00 o 
   0  14   6      101.36      113.99     15.92 o 
   1  14   6      408.26      422.22     14.52 o 
   2  14   6       14.40       19.34      4.43 o 
   3  14   6      188.72      189.65      8.29 o 
   4  14   6       43.21       36.28      4.60 o 
   5  14   6      255.45      246.42     25.22 o 
  -8  15   6        0.18       -0.71      8.13 o 
  -7  15   6        0.42        3.33      4.55 o 
  -6  15   6      574.55      589.09     15.82 o 
  -5  15   6      159.67      143.60     11.37 o 
  -4  15   6      298.82      286.28     13.31 o 
  -3  15   6       13.57        7.80      8.16 o 
  -2  15   6      385.65      425.78     29.17 o 
  -1  15   6      377.19      348.24     18.27 o 
   0  15   6      145.13      152.43     18.01 o 
   1  15   6       51.59       50.06      8.25 o 
   2  15   6      124.57      146.38      8.79 o 
   3  15   6       13.42        9.97      4.60 o 
   4  15   6      376.69      358.20     18.61 o 
   5  15   6       41.80       32.13      9.70 o 
  -8  16   6       21.71       26.21     10.46 o 
  -7  16   6       29.20       26.95      7.61 o 
  -6  16   6       25.94       28.00      7.80 o 
  -5  16   6      212.96      218.93      9.74 o 
  -4  16   6        9.89        8.57      8.89 o 
  -3  16   6      633.16      626.30     20.58 o 
  -2  16   6       56.48      123.68     37.23 o 
  -1  16   6       55.32       43.27      8.09 o 
   0  16   6       67.66       93.13     18.41 o 
   1  16   6      226.96      248.14     18.14 o 
   2  16   6       79.39       77.64      7.12 o 
   3  16   6       93.98      121.16      9.36 o 
   4  16   6        0.46       -0.06      5.31 o 
  -7  17   6       25.18       19.58      8.89 o 
  -6  17   6      190.77      231.99     14.65 o 
  -5  17   6       72.32       86.97      8.13 o 
  -4  17   6      102.79      108.94     11.77 o 
  -3  17   6        9.83        8.87      9.62 o 
  -2  17   6      204.70      206.35     18.78 o 
  -1  17   6       93.27       84.75     11.21 o 
   0  17   6      245.41      233.68     22.69 o 
   1  17   6        2.02        2.61      5.85 o 
   2  17   6      103.83       89.81      9.37 o 
   3  17   6        6.55        5.78      5.21 o 
   4  17   6      351.31      334.07     11.97 o 
  -7  18   6       44.20       50.10     11.76 o 
  -6  18   6       28.01       22.33      7.40 o 
  -5  18   6       80.80       96.87     10.85 o 
  -4  18   6       25.81       33.57     11.46 o 
  -3  18   6      375.38      405.74     15.82 o 
  -2  18   6       38.16       30.00     11.08 o 
  -1  18   6       19.34       13.72      7.53 o 
   0  18   6        1.72        0.68     10.45 o 
   1  18   6      129.46      134.75     11.11 o 
   2  18   6        0.06        3.14      6.24 o 
   3  18   6       48.13       39.05      7.12 o 
  -6  19   6       66.31       65.66     11.61 o 
  -5  19   6       20.77       26.54      8.22 o 
  -4  19   6      190.88      182.43     14.87 o 
  -3  19   6       21.85       12.31     10.89 o 
  -2  19   6      167.94      171.63     24.26 o 
  -1  19   6        1.49        0.07      8.01 o 
   0  19   6       34.43       31.55      9.13 o 
   1  19   6       24.05       21.72      8.46 o 
   2  19   6       10.74       14.62      8.12 o 
  -5  20   6        3.24       -1.21     12.07 o 
  -4  20   6       13.87        2.87     11.05 o 
  -3  20   6      232.09      234.91     15.33 o 
  -2  20   6       13.37       13.84     11.14 o 
  -1  20   6       11.47       15.52      8.75 o 
   0  20   6        5.20        4.11     10.05 o 
   1  20   6      292.97      276.60     24.82 o 
  -2  21   6       90.01       96.42     15.37 o 
  -1  21   6        4.60       -3.14     10.94 o 
 -11   0   7      601.77      512.48     19.01 o 
  -9   0   7       19.77       28.51      9.96 o 
  -7   0   7     3323.49     3222.25    117.22 o 
  -5   0   7      945.21      843.17     24.74 o 
  -3   0   7      335.92      341.22      7.84 o 
  -1   0   7     5592.49     5357.48    150.18 o 
   1   0   7        4.26        0.70      3.75 o 
   3   0   7     1584.05     1552.03     36.73 o 
   5   0   7       16.83       22.74     10.40 o 
   7   0   7      232.47      216.79     29.42 o 
 -11   1   7       35.26       21.18     11.84 o 
 -10   1   7        7.13        2.39      4.62 o 
  -9   1   7       15.71       23.46      4.62 o 
  -8   1   7     1250.92     1218.16     16.54 o 
  -7   1   7       45.56       51.86      3.29 o 
  -6   1   7       72.04       86.28     13.30 o 
  -5   1   7      195.59      209.50      5.32 o 
  -4   1   7      354.29      269.59      7.32 o 
  -3   1   7      155.55      165.14      4.97 o 
  -2   1   7        3.12       14.34      3.77 o 
  -1   1   7       29.65       36.66      7.64 o 
   0   1   7     3436.64     3361.35     77.80 o 
   1   1   7        0.38        0.24      1.84 o 
   2   1   7     2962.72     2879.50     57.59 o 
   3   1   7       11.67       12.19      2.05 o 
   4   1   7      431.76      467.40     17.83 o 
   5   1   7      219.21      218.90     11.99 o 
   6   1   7     1084.93     1038.61     58.73 o 
   7   1   7        3.90        0.75      9.55 o 
 -11   2   7      491.70      419.41     23.46 o 
 -10   2   7        6.22        6.78      8.32 o 
  -9   2   7       87.77       99.83      5.53 o 
  -8   2   7        3.09        1.58      4.66 o 
  -7   2   7     1266.92     1238.40     14.22 o 
  -6   2   7     1043.63     1023.91     19.13 o 
  -5   2   7      571.67      494.07     18.10 o 
  -4   2   7      213.76      251.91     10.94 o 
  -3   2   7       59.96       57.23      3.14 o 
  -2   2   7       14.09        7.42      2.36 o 
  -1   2   7     3715.49     3614.49     96.97 o 
   0   2   7       71.32       74.29      4.39 o 
   1   2   7      110.06      112.01      3.80 o 
   2   2   7      204.44      217.89      5.52 o 
   3   2   7     1623.93     1612.49     34.91 o 
   4   2   7       89.45       85.23      3.98 o 
   5   2   7        3.50        1.68      8.17 o 
   6   2   7        2.17      -14.23     14.23 o 
   7   2   7      190.46      202.99     18.90 o 
 -11   3   7      132.13       95.14     10.63 o 
 -10   3   7      453.80      416.44     21.57 o 
  -9   3   7       56.53       54.66      5.44 o 
  -8   3   7      556.45      523.89     19.61 o 
  -7   3   7       21.45       20.50      4.59 o 
  -6   3   7       32.16       33.12      7.15 o 
  -5   3   7       61.36       74.98      9.96 o 
  -4   3   7     1029.80      961.55     33.06 o 
  -3   3   7     1068.12     1150.53     51.52 o 
  -2   3   7      212.47      257.14      7.84 o 
  -1   3   7       45.11       55.56      3.16 o 
   0   3   7     3828.55     3855.28     91.22 o 
   1   3   7        1.22        5.51      3.48 o 
   2   3   7     1112.53     1042.69     26.78 o 
   3   3   7      147.21      165.05      5.28 o 
   4   3   7      211.63      227.94     15.33 o 
   5   3   7      272.50      256.71     19.39 o 
   6   3   7      914.19      935.73     26.31 o 
   7   3   7       39.00       43.68     12.93 o 
 -11   4   7      359.01      320.59     16.48 o 
 -10   4   7       33.88       42.21      4.73 o 
  -9   4   7      124.43      117.27      4.96 o 
  -8   4   7       45.95       51.99     10.05 o 
  -7   4   7      554.78      607.91     16.50 o 
  -6   4   7      196.42      189.61     18.18 o 
  -5   4   7      383.72      334.57     28.64 o 
  -4   4   7       61.41       91.28     15.08 o 
  -3   4   7        5.40       16.41      6.00 o 
  -2   4   7       76.04       81.28     24.48 o 
  -1   4   7     3924.16     3970.27    112.59 o 
   0   4   7      290.08      311.10     17.09 o 
   1   4   7       83.06      101.08      4.87 o 
   2   4   7       43.52       41.47      2.90 o 
   3   4   7     2275.77     2194.61     61.77 o 
   4   4   7      335.71      327.44     23.21 o 
   5   4   7      504.70      439.22     26.04 o 
   6   4   7        9.02      -16.63     16.63 o 
   7   4   7      177.81      161.32     24.38 o 
 -11   5   7       12.49      -10.36     10.36 o 
 -10   5   7      108.64       99.59      8.30 o 
  -9   5   7      107.08      133.39     22.19 o 
  -8   5   7      735.70      702.80     22.35 o 
  -7   5   7      102.45       96.76      9.43 o 
  -6   5   7      115.43      145.16     17.79 o 
  -5   5   7     1129.86     1138.20     41.79 o 
  -4   5   7     2846.40     2743.41     76.06 o 
  -3   5   7       53.34       40.78      6.06 o 
  -2   5   7      563.99      293.13    189.17 o 
  -1   5   7        1.11        9.85      3.00 o 
   0   5   7     4702.95     4857.51    152.39 o 
   1   5   7      514.73      500.02      9.63 o 
   2   5   7       40.41       43.21      3.93 o 
   3   5   7        0.72       15.28      5.13 o 
   4   5   7      215.38      246.73      9.86 o 
   5   5   7      161.57      153.26      6.35 o 
   6   5   7     1017.69     1001.17     34.08 o 
   7   5   7        0.51        1.16     15.42 o 
 -11   6   7      265.83      234.53     14.42 o 
 -10   6   7       44.42       48.69      8.69 o 
  -9   6   7       49.08       68.55     20.57 o 
  -8   6   7       32.83       43.83     18.93 o 
  -7   6   7      418.01      434.86     12.90 o 
  -6   6   7      482.11      457.32     27.57 o 
  -5   6   7      729.62      716.81     46.14 o 
  -4   6   7       22.58       50.62      6.68 o 
  -3   6   7       14.52       21.10      8.73 o 
  -2   6   7     1541.33     1654.75     78.71 o 
  -1   6   7     3266.10     3355.22    122.64 o 
   0   6   7       41.12       52.41      3.83 o 
   1   6   7     1012.17     1064.79     34.62 o 
   2   6   7        1.40        3.21      3.23 o 
   3   6   7     1212.42     1158.81     45.19 o 
   4   6   7      197.04      192.05     13.26 o 
   5   6   7      209.87      202.82     14.06 o 
   6   6   7       16.91        4.60     16.31 o 
   7   6   7      151.56      178.06     38.85 o 
 -11   7   7        0.83       26.72     14.48 o 
 -10   7   7       51.25       54.06      8.04 o 
  -9   7   7      210.25      227.69     13.32 o 
  -8   7   7      289.29      306.79     26.33 o 
  -7   7   7       66.28       58.45     11.05 o 
  -6   7   7      505.37      547.04     32.39 o 
  -5   7   7        1.99       -4.48      5.52 o 
  -4   7   7     2958.05     2862.80     71.80 o 
  -3   7   7      872.69      952.71     34.73 o 
  -2   7   7      327.82      340.87     12.83 o 
  -1   7   7      228.61      239.13      6.58 o 
   0   7   7     2722.30     2691.96     89.55 o 
   1   7   7      408.15      417.44     10.98 o 
   2   7   7       10.76       11.35      3.75 o 
   3   7   7        4.44        3.87      2.33 o 
   4   7   7     1027.84      948.91     24.66 o 
   5   7   7      298.14      300.75     16.33 o 
   6   7   7      561.04      528.36     31.81 o 
   7   7   7       21.58       11.99     23.64 o 
 -11   8   7      140.85      144.77     12.73 o 
 -10   8   7      110.22      163.35     26.48 o 
  -9   8   7       74.12       60.85     10.09 o 
  -8   8   7      100.35      115.07     14.96 o 
  -7   8   7      411.98      405.93     16.33 o 
  -6   8   7      853.65      895.23     30.15 o 
  -5   8   7      904.85      922.56     22.95 o 
  -4   8   7      250.12      267.44     15.09 o 
  -3   8   7      336.83      357.03      9.75 o 
  -2   8   7     1755.07     1873.64     30.65 o 
  -1   8   7     1444.71     1501.82     42.09 o 
   0   8   7        2.68       -0.45      4.45 o 
   1   8   7      254.94      270.80      7.67 o 
   2   8   7       54.66       69.68      6.81 o 
   3   8   7     1399.38     1349.55     45.96 o 
   4   8   7      395.57      357.43     12.23 o 
   5   8   7      120.97      120.48     18.98 o 
   6   8   7        6.95       10.48     15.92 o 
   7   8   7       72.07       80.68     18.29 o 
 -10   9   7       66.85       73.26     25.34 o 
  -9   9   7       68.17       40.52     27.61 o 
  -8   9   7      439.49      430.44     16.16 o 
  -7   9   7       19.08       13.40      7.71 o 
  -6   9   7      133.35      142.83     11.76 o 
  -5   9   7      526.22      535.44     26.28 o 
  -4   9   7      577.00      608.70     17.59 o 
  -3   9   7     1452.58     1446.72     35.71 o 
  -2   9   7      319.74      325.35      8.08 o 
  -1   9   7      270.84      288.12     13.97 o 
   0   9   7     2214.84     2130.94     68.08 o 
   1   9   7     1101.12     1112.11     24.43 o 
   2   9   7       59.95       74.13      9.01 o 
   3   9   7      107.12      105.76      5.62 o 
   4   9   7      263.57      269.56     11.86 o 
   5   9   7      129.29      162.47     17.31 o 
   6   9   7      304.74      261.86     37.19 o 
 -10  10   7      113.86      101.62     20.27 o 
  -9  10   7       56.21       70.16      9.70 o 
  -8  10   7       41.25       42.53      9.11 o 
  -7  10   7      818.28      761.39     22.01 o 
  -6  10   7      745.06      762.11     20.24 o 
  -5  10   7       33.01       43.86      5.82 o 
  -4  10   7      324.28      326.52     16.25 o 
  -3  10   7        1.48       -0.55      4.67 o 
  -2  10   7     1250.28     1254.52     31.28 o 
  -1  10   7     1490.31     1496.73     47.20 o 
   0  10   7       75.99       99.63      5.79 o 
   1  10   7       29.99       29.79      4.74 o 
   2  10   7      159.15      164.36      4.92 o 
   3  10   7      479.98      487.63     25.43 o 
   4  10   7      142.86      170.21     10.33 o 
   5  10   7       27.67       37.23      7.06 o 
   6  10   7       16.90       27.02     17.93 o 
 -10  11   7       53.41       51.17     11.09 o 
  -9  11   7      286.02      289.71     14.13 o 
  -8  11   7      271.26      280.68     28.57 o 
  -7  11   7        1.76        0.18      3.06 o 
  -6  11   7        0.21        2.05      2.63 o 
  -5  11   7      132.34      148.38      7.85 o 
  -4  11   7       15.34       16.48      5.98 o 
  -3  11   7       17.47       12.97      7.90 o 
  -2  11   7       27.80       20.82      5.91 o 
  -1  11   7      214.36      204.17      8.99 o 
   0  11   7      755.92      760.98     23.46 o 
   1  11   7     1959.48     1910.79     37.11 o 
   2  11   7     1095.21     1073.26     35.61 o 
   3  11   7        5.06        8.45      4.51 o 
   4  11   7       96.76      115.68     18.72 o 
   5  11   7      320.77      335.73     19.90 o 
   6  11   7      191.94      252.06     24.29 o 
 -10  12   7       68.53       58.80     13.57 o 
  -9  12   7        0.35       -2.99     10.65 o 
  -8  12   7      169.52      188.70     14.36 o 
  -7  12   7      265.10      250.48     17.94 o 
  -6  12   7      482.40      485.16     18.51 o 
  -5  12   7      216.83      224.68     14.76 o 
  -4  12   7       57.81       50.42      7.21 o 
  -3  12   7      792.37      864.50     35.43 o 
  -2  12   7     1052.67     1073.11     26.50 o 
  -1  12   7      197.86      201.75      7.42 o 
   0  12   7      913.33      894.76     23.43 o 
   1  12   7      515.40      524.78     12.19 o 
   2  12   7       75.60       71.40      5.14 o 
   3  12   7      156.69      149.48      7.09 o 
   4  12   7      243.81      256.82     15.80 o 
   5  12   7        8.34       10.08      8.47 o 
  -9  13   7      158.31      166.00     13.18 o 
  -8  13   7       94.35      122.09     34.01 o 
  -7  13   7      109.51      113.93     13.27 o 
  -6  13   7       42.80       36.96      7.50 o 
  -5  13   7      329.68      314.81      9.57 o 
  -4  13   7       98.82      101.29     24.16 o 
  -3  13   7      387.68      400.20     18.62 o 
  -2  13   7      663.22      633.33     19.34 o 
  -1  13   7      114.31      126.92      7.75 o 
   0  13   7       75.36       81.41      5.77 o 
   1  13   7     1214.03     1282.58     30.91 o 
   2  13   7      462.45      434.14     16.53 o 
   3  13   7       90.82       95.04      7.52 o 
   4  13   7        2.54        3.96      5.88 o 
   5  13   7      147.85      158.77     17.05 o 
  -9  14   7        3.37       17.24      9.38 o 
  -8  14   7       18.73       23.27     11.03 o 
  -7  14   7       40.86       57.75     10.57 o 
  -6  14   7      537.10      539.22     17.26 o 
  -5  14   7      126.64      139.68      7.89 o 
  -4  14   7       33.76       27.25      8.81 o 
  -3  14   7        0.84       13.38      8.46 o 
  -2  14   7      209.81      219.55     10.06 o 
  -1  14   7      179.66      185.67     14.96 o 
   0  14   7      486.19      504.07     17.67 o 
   1  14   7      350.63      336.35     12.71 o 
   2  14   7      517.69      497.75     10.72 o 
   3  14   7       83.56       77.35      6.80 o 
   4  14   7       48.70       36.45      5.60 o 
   5  14   7      104.80       76.74     18.44 o 
  -8  15   7       38.34       28.03     10.92 o 
  -7  15   7       14.30       20.24     10.26 o 
  -6  15   7        2.07        5.91      5.59 o 
  -5  15   7      353.56      337.72     17.28 o 
  -4  15   7       16.84       29.89      8.85 o 
  -3  15   7      726.77      733.64     17.68 o 
  -2  15   7      131.40       99.72     15.33 o 
  -1  15   7       23.04       27.83      7.40 o 
   0  15   7      203.78      199.06     17.42 o 
   1  15   7      382.03      393.19     11.50 o 
   2  15   7       17.57       21.61      5.55 o 
   3  15   7       30.17       35.30      6.03 o 
   4  15   7        7.88        5.59      5.91 o 
  -8  16   7        9.15        8.47      8.56 o 
  -7  16   7        8.85        5.82     11.62 o 
  -6  16   7      545.62      596.30     20.71 o 
  -5  16   7       28.35       30.74      6.23 o 
  -4  16   7        8.25        9.13      7.65 o 
  -3  16   7        0.96      -10.76     10.76 o 
  -2  16   7      735.22      780.18     19.73 o 
  -1  16   7       58.42       55.82      9.55 o 
   0  16   7      306.52      322.03     18.47 o 
   1  16   7        0.26        7.11      8.55 o 
   2  16   7      163.37      172.78     11.04 o 
   3  16   7        0.44        0.76      5.18 o 
   4  16   7       78.63       62.34      9.03 o 
  -7  17   7       46.46       55.75     12.22 o 
  -6  17   7        0.09        8.34     10.53 o 
  -5  17   7      390.32      383.06     20.84 o 
  -4  17   7        0.16        1.41      7.39 o 
  -3  17   7      644.18      632.20     21.74 o 
  -2  17   7       72.08       72.51     13.53 o 
  -1  17   7       76.84       93.76     10.07 o 
   0  17   7       11.48        7.11      6.29 o 
   1  17   7      162.15      160.91     18.32 o 
   2  17   7        0.41       -4.01      5.93 o 
   3  17   7        5.29        9.62      6.54 o 
  -6  18   7       45.82       45.70     11.12 o 
  -5  18   7        2.08       -0.33      8.83 o 
  -4  18   7       30.88       43.92     10.13 o 
  -3  18   7       46.40       45.90     16.59 o 
  -2  18   7      271.83      275.89     16.88 o 
  -1  18   7        0.54       -0.44      8.10 o 
   0  18   7      139.97      181.35     25.26 o 
   1  18   7        7.41       17.90      7.25 o 
   2  18   7      146.05      159.17     21.77 o 
  -5  19   7      168.95      155.94     20.38 o 
  -4  19   7        0.29        9.66      8.88 o 
  -3  19   7       87.16       92.42     13.93 o 
  -2  19   7       36.04       28.03     11.86 o 
  -1  19   7        5.26       11.62     10.32 o 
   0  19   7        3.79        8.34      7.97 o 
   1  19   7      339.83      344.07     19.80 o 
  -4  20   7        3.80        6.38     13.62 o 
  -3  20   7        1.39       -5.69     15.05 o 
  -2  20   7      283.66      277.46     15.96 o 
  -1  20   7       27.43       30.53     13.95 o 
 -10   0   8        9.10        6.14      6.07 o 
  -8   0   8      875.43      774.54     14.16 o 
  -6   0   8     1070.84     1013.19     15.69 o 
  -4   0   8     2651.91     2638.28     41.03 o 
  -2   0   8       90.09       99.63      6.18 o 
   0   0   8     3360.44     3169.75     44.77 o 
   2   0   8      270.70      292.91     12.70 o 
   4   0   8      763.47      795.53     57.10 o 
   6   0   8      235.52      198.11     19.19 o 
 -11   1   8      192.70      152.52     18.56 o 
 -10   1   8        1.44        4.08      4.63 o 
  -9   1   8       54.93       55.76      3.95 o 
  -8   1   8       58.12       76.13      7.66 o 
  -7   1   8     4063.08     3867.78     47.46 o 
  -6   1   8      206.32      206.82      4.66 o 
  -5   1   8      113.89      108.92      2.72 o 
  -4   1   8        9.85       11.62      2.41 o 
  -3   1   8      713.15      692.74      8.28 o 
  -2   1   8      196.53      197.62      5.00 o 
  -1   1   8     2792.04     2684.78     28.19 o 
   0   1   8        0.03        1.27      5.51 o 
   1   1   8     1726.56     1743.05     34.34 o 
   2   1   8       37.86       41.81      2.71 o 
   3   1   8     1466.06     1494.34     28.73 o 
   4   1   8        3.71        2.21      7.82 o 
   5   1   8      146.45      157.14     13.26 o 
   6   1   8        2.97      -10.99     18.63 o 
   7   1   8       66.34       73.65     14.66 o 
 -11   2   8       36.03       38.62     13.58 o 
 -10   2   8       93.76       95.42      9.81 o 
  -9   2   8       12.92       10.61      4.47 o 
  -8   2   8      328.70      324.60     19.11 o 
  -7   2   8        2.81        6.94      2.41 o 
  -6   2   8     1046.55     1016.23     20.84 o 
  -5   2   8       57.79       40.28     10.11 o 
  -4   2   8     1791.75     1801.29     45.56 o 
  -3   2   8      251.89      271.23      7.07 o 
  -2   2   8      390.39      412.33      6.19 o 
  -1   2   8        0.89      121.51     72.20 o 
   0   2   8     2929.36     2800.56     61.50 o 
   1   2   8      402.39      378.47      5.91 o 
   2   2   8     1398.93     1360.60     24.54 o 
   3   2   8      110.37      118.77     10.53 o 
   4   2   8      733.37      679.20     28.51 o 
   5   2   8      148.73      144.51     12.90 o 
   6   2   8      277.89      284.11     25.86 o 
   7   2   8        0.71        4.06     11.16 o 
 -11   3   8      192.58      184.20     34.70 o 
 -10   3   8        0.52        3.98      3.78 o 
  -9   3   8        6.48        3.49      4.23 o 
  -8   3   8        7.69        7.09      5.88 o 
  -7   3   8     1504.28     1483.16     31.54 o 
  -6   3   8      184.22      203.66     15.84 o 
  -5   3   8      242.45      250.72     22.93 o 
  -4   3   8      285.20      539.65    260.50 o 
  -3   3   8     1173.82     1221.30     41.09 o 
  -2   3   8      105.61      136.12      3.36 o 
  -1   3   8     3013.09     2937.87     78.07 o 
   0   3   8      176.12      178.27      5.83 o 
   1   3   8        2.58        4.08      3.58 o 
   2   3   8      185.14      211.02     10.83 o 
   3   3   8      822.63      851.49     16.85 o 
   4   3   8        9.56        7.28      4.89 o 
   5   3   8       41.64       10.34      9.05 o 
   6   3   8      217.99      165.33     68.06 o 
   7   3   8       91.37       76.93     25.50 o 
 -11   4   8        3.24      -10.72     10.72 o 
 -10   4   8      234.72      266.13     15.68 o 
  -9   4   8       41.91       37.05      6.45 o 
  -8   4   8      435.87      414.64     16.28 o 
  -7   4   8       33.69       31.80      9.58 o 
  -6   4   8      958.66     1036.57     31.83 o 
  -5   4   8      758.01      815.41     26.88 o 
  -4   4   8     3080.33     3097.48    114.35 o 
  -3   4   8        7.78        9.96      5.02 o 
  -2   4   8        6.97        9.83      6.10 o 
  -1   4   8      515.98      526.44     16.20 o 
   0   4   8     1637.14     1651.66     50.45 o 
   1   4   8     1652.85     1517.21     44.03 o 
   2   4   8      161.74      157.50      6.41 o 
   3   4   8      391.45      379.24     15.85 o 
   4   4   8      610.77      590.26     15.42 o 
   5   4   8      124.74      153.23     17.35 o 
   6   4   8      424.50      426.26     25.17 o 
 -11   5   8      225.86      221.79     19.42 o 
 -10   5   8       32.92       32.76      8.54 o 
  -9   5   8        0.15       -2.43      5.75 o 
  -8   5   8        0.88        7.57      6.87 o 
  -7   5   8      718.94      708.34     22.94 o 
  -6   5   8       42.58      184.87     97.91 o 
  -5   5   8       27.63       26.34      7.52 o 
  -4   5   8       69.69       95.53      8.60 o 
  -3   5   8     1652.38     1687.66     54.64 o 
  -2   5   8     1251.38     1293.64     55.88 o 
  -1   5   8     5222.69     5325.39    152.06 o 
   0   5   8       23.55       28.54      3.78 o 
   1   5   8       62.28       65.30      4.31 o 
   2   5   8      252.53      229.60      5.77 o 
   3   5   8     1155.87     1112.18     39.46 o 
   4   5   8      200.27      187.85     13.12 o 
   5   5   8       86.81       85.19     17.82 o 
   6   5   8       77.36       87.81     20.49 o 
 -11   6   8       27.34       10.76      9.03 o 
 -10   6   8       27.45       37.19      8.13 o 
  -9   6   8      218.35      223.85     11.85 o 
  -8   6   8      315.54      321.46     15.42 o 
  -7   6   8        2.02       -8.64      8.64 o 
  -6   6   8      691.38      756.30     40.01 o 
  -5   6   8       42.71       48.57      7.62 o 
  -4   6   8     1025.84     1025.53     29.12 o 
  -3   6   8       13.64       18.50      7.17 o 
  -2   6   8       94.27      108.47      6.92 o 
  -1   6   8       39.27       32.20      4.01 o 
   0   6   8     1432.13     1444.64     47.85 o 
   1   6   8      307.47      287.15      9.31 o 
   2   6   8        1.89        2.46      2.65 o 
   3   6   8      255.27      232.88      8.74 o 
   4   6   8      712.75      698.46     15.24 o 
   5   6   8      554.25      599.35     24.84 o 
   6   6   8      140.00      112.45     17.71 o 
 -11   7   8      123.93      173.84     24.23 o 
 -10   7   8       43.14       44.31      9.11 o 
  -9   7   8        1.84       -6.74      8.57 o 
  -8   7   8       54.73       39.88     16.92 o 
  -7   7   8      308.20      342.05     15.29 o 
  -6   7   8      776.87      784.58     32.74 o 
  -5   7   8     2308.27     2225.16     77.82 o 
  -4   7   8      356.33      363.79     20.32 o 
  -3   7   8     1140.12     1219.87     49.58 o 
  -2   7   8     1501.17     1543.11     48.51 o 
  -1   7   8     1893.58     1922.38     55.30 o 
   0   7   8       45.82       64.91      7.79 o 
   1   7   8        3.33        3.39      4.28 o 
   2   7   8      563.35      552.38     12.10 o 
   3   7   8     1006.19      977.17     41.48 o 
   4   7   8      152.78      166.51      9.30 o 
   5   7   8        8.27       -1.02      7.49 o 
   6   7   8        8.28       -0.14     11.51 o 
 -11   8   8       61.58       68.75     12.39 o 
 -10   8   8       58.42       60.64     32.82 o 
  -9   8   8        4.49        8.19     14.89 o 
  -8   8   8      154.04      228.12     12.42 o 
  -7   8   8        3.76        3.51      7.64 o 
  -6   8   8      356.85      335.44     29.00 o 
  -5   8   8        2.75        5.42      7.51 o 
  -4   8   8     1435.91     1455.36     45.73 o 
  -3   8   8       75.11       86.91      7.19 o 
  -2   8   8       61.26       61.68     12.89 o 
  -1   8   8     1440.74     1469.17     51.76 o 
   0   8   8      830.42      795.41     36.33 o 
   1   8   8      364.25      367.02     19.96 o 
   2   8   8      275.36      270.22     11.01 o 
   3   8   8       41.81       44.58      4.43 o 
   4   8   8      430.09      391.71     12.86 o 
   5   8   8      192.91      185.79     14.15 o 
   6   8   8       40.45       27.66     23.75 o 
 -10   9   8       35.67       37.79     18.50 o 
  -9   9   8       62.38       63.09     11.34 o 
  -8   9   8      227.57      209.45     29.25 o 
  -7   9   8      514.47      519.54     23.26 o 
  -6   9   8     1637.02     1745.74     40.31 o 
  -5   9   8       83.19       94.78     12.63 o 
  -4   9   8       10.05        8.02     15.51 o 
  -3   9   8      245.93      256.18      9.77 o 
  -2   9   8      679.23      746.58     18.55 o 
  -1   9   8      844.51      887.29     30.75 o 
   0   9   8       18.64       28.64      4.32 o 
   1   9   8       10.43        8.48      3.69 o 
   2   9   8      773.89      774.16     18.46 o 
   3   9   8      570.70      565.42     12.54 o 
   4   9   8      134.20      143.94      8.59 o 
   5   9   8        6.29       -4.61      6.99 o 
   6   9   8       15.18      -14.23     14.23 o 
 -10  10   8       82.30       69.35     12.44 o 
  -9  10   8      139.88      149.55     23.16 o 
  -8  10   8      252.24      290.98     18.70 o 
  -7  10   8       32.19       26.28     11.62 o 
  -6  10   8      228.39      231.77     19.65 o 
  -5  10   8       53.85       50.74      8.61 o 
  -4  10   8      231.24      243.45     19.97 o 
  -3  10   8        9.59       16.05      6.92 o 
  -2  10   8        4.53        2.79      3.02 o 
  -1  10   8      538.29      546.16      9.51 o 
   0  10   8      724.49      722.91     23.03 o 
   1  10   8      406.85      405.33     15.48 o 
   2  10   8      448.53      452.06     13.92 o 
   3  10   8       48.49       46.60      5.43 o 
   4  10   8      245.16      248.65      9.24 o 
   5  10   8      340.78      326.09     19.58 o 
 -10  11   8       64.12       62.09     14.55 o 
  -9  11   8       20.15        3.31      9.54 o 
  -8  11   8      109.34      125.35     11.99 o 
  -7  11   8      506.20      516.66     28.92 o 
  -6  11   8      346.41      445.37     17.66 o 
  -5  11   8       14.16       23.30     10.51 o 
  -4  11   8       54.45       60.09      3.68 o 
  -3  11   8      422.63      455.92     13.15 o 
  -2  11   8      461.13      524.02     13.15 o 
  -1  11   8       80.24       87.70      6.52 o 
   0  11   8       23.68       24.00      4.69 o 
   1  11   8       33.62       27.24      5.32 o 
   2  11   8      227.40      224.14      9.06 o 
   3  11   8       78.04      100.01     21.84 o 
   4  11   8      163.73      168.86     14.27 o 
   5  11   8      102.29      137.14     12.72 o 
  -9  12   8      106.60      102.70     13.19 o 
  -8  12   8       69.58       92.85     14.64 o 
  -7  12   8        0.82       -8.52      8.52 o 
  -6  12   8       15.39       20.03      8.75 o 
  -5  12   8      573.55      607.94     21.78 o 
  -4  12   8      135.34      139.65      7.51 o 
  -3  12   8       76.63       87.97     13.54 o 
  -2  12   8        0.00       -2.07      5.14 o 
  -1  12   8      249.03      263.35      9.16 o 
   0  12   8       27.97       21.64      5.21 o 
   1  12   8      851.89      845.60     15.68 o 
   2  12   8     1174.77     1113.72     36.73 o 
   3  12   8       94.63       86.89      6.79 o 
   4  12   8       67.68       62.09     10.30 o 
   5  12   8      162.02      149.30     15.92 o 
  -9  13   8        0.03       -4.16     10.66 o 
  -8  13   8      193.68      226.20     54.60 o 
  -7  13   8      284.82      332.83     23.14 o 
  -6  13   8      362.57      439.27     19.19 o 
  -5  13   8       12.87       17.35      7.42 o 
  -4  13   8      168.60      185.57     18.90 o 
  -3  13   8      277.61      283.43      9.82 o 
  -2  13   8       51.23       47.35      6.28 o 
  -1  13   8        1.14        1.38      4.45 o 
   0  13   8       22.06       20.37      5.33 o 
   1  13   8      197.27      203.80     15.12 o 
   2  13   8      160.27      161.46      8.90 o 
   3  13   8      199.15      204.63      8.11 o 
   4  13   8       75.58      103.96     15.70 o 
  -8  14   8       98.90      104.25     14.72 o 
  -7  14   8        2.22       15.93     10.91 o 
  -6  14   8        2.23        0.48      9.14 o 
  -5  14   8      282.30      280.19     17.90 o 
  -4  14   8       64.31       58.92      8.85 o 
  -3  14   8       47.12       64.34      9.01 o 
  -2  14   8       29.26       29.25      5.34 o 
  -1  14   8      225.55      240.14      9.40 o 
   0  14   8      269.16      265.43     15.76 o 
   1  14   8      343.10      375.01     17.94 o 
   2  14   8       12.97        6.30      5.38 o 
   3  14   8       84.32       78.87      9.43 o 
   4  14   8       97.40      119.66     13.78 o 
  -8  15   8       25.80       27.98     10.96 o 
  -7  15   8       54.36       63.20     10.78 o 
  -6  15   8      266.30      280.28     24.32 o 
  -5  15   8       11.99       13.95      6.11 o 
  -4  15   8       54.73       76.93     10.93 o 
  -3  15   8       84.46      103.58     18.60 o 
  -2  15   8      308.64      324.30     12.32 o 
  -1  15   8        0.70        6.90      6.30 o 
   0  15   8       41.42       43.49      6.30 o 
   1  15   8        4.52        5.35      5.28 o 
   2  15   8      396.88      402.19     11.39 o 
   3  15   8       20.80       13.69      6.48 o 
  -7  16   8       30.27       24.01     10.91 o 
  -6  16   8        2.86       12.05     12.88 o 
  -5  16   8      393.94      400.27     19.77 o 
  -4  16   8       57.48       54.87      9.87 o 
  -3  16   8      169.42      220.21     13.33 o 
  -2  16   8        6.40       -1.62      7.24 o 
  -1  16   8       93.53      107.04      9.55 o 
   0  16   8       14.06       -3.08      5.35 o 
   1  16   8      164.16      178.03      9.04 o 
   2  16   8        0.82        7.35      5.49 o 
   3  16   8      128.37      143.04     10.95 o 
  -7  17   8        0.92        4.30     10.14 o 
  -6  17   8       75.74       68.98     12.47 o 
  -5  17   8        7.93        4.80      9.36 o 
  -4  17   8       21.24       12.57     11.15 o 
  -3  17   8       12.47       16.85      9.28 o 
  -2  17   8      219.53      234.26     15.75 o 
  -1  17   8        3.56       -0.10      5.69 o 
   0  17   8       10.95       17.65      7.72 o 
   1  17   8        0.45        4.73      5.98 o 
   2  17   8      197.78      202.90      9.30 o 
  -6  18   8       62.13       54.86     17.01 o 
  -5  18   8      294.89      307.70     18.72 o 
  -4  18   8        0.13        0.13      9.93 o 
  -3  18   8       40.00       42.59     12.69 o 
  -2  18   8        7.28        8.10      8.20 o 
  -1  18   8      119.08      136.09     10.02 o 
   0  18   8       11.55       11.45      6.96 o 
   1  18   8      190.35      219.16     15.94 o 
  -4  19   8        9.53        0.11     15.81 o 
  -3  19   8        0.59        0.01      8.83 o 
  -2  19   8      348.46      363.65     18.15 o 
  -1  19   8       10.03        0.82      6.04 o 
   0  19   8        7.15       22.15     14.31 o 
  -9   0   9      187.13      181.40     13.43 o 
  -7   0   9     1001.63      943.59     23.31 o 
  -5   0   9      490.88      494.21      7.24 o 
  -3   0   9     1063.05     1018.16     17.43 o 
  -1   0   9        2.92       13.73      9.05 o 
   1   0   9     1814.25     1073.16    825.44 o 
   3   0   9     2846.22     2576.23    119.45 o 
   5   0   9       68.53       52.42     38.24 o 
 -11   1   9       24.94        6.19     13.43 o 
 -10   1   9      145.67      152.22     13.43 o 
  -9   1   9        2.93        0.60      2.93 o 
  -8   1   9      402.96      347.18     13.96 o 
  -7   1   9        1.44        0.66      1.73 o 
  -6   1   9      374.26      405.86     29.72 o 
  -5   1   9       73.74       69.76      4.98 o 
  -4   1   9      526.25      515.47     15.11 o 
  -3   1   9        1.49        5.85      3.42 o 
  -2   1   9     1289.91     1270.73     14.24 o 
  -1   1   9       37.64       40.16      5.36 o 
   0   1   9     1993.42     1779.83    182.96 o 
   1   1   9        1.71        8.61      3.50 o 
   2   1   9      352.69      305.29     24.10 o 
   3   1   9       64.56       51.64      2.44 o 
   4   1   9     1005.69     1032.18     24.70 o 
   5   1   9        4.56       10.21      8.12 o 
   6   1   9       76.80       68.27     13.55 o 
 -10   2   9        2.85       -0.45      6.19 o 
  -9   2   9      252.63      257.18      6.55 o 
  -8   2   9       55.72       44.66      9.20 o 
  -6   2   9        5.02      -10.41     12.52 o 
  -4   2   9       79.19       64.33      2.16 o 
  -3   2   9     2219.43     2138.76     33.51 o 
  -2   2   9       51.06       52.75      4.55 o 
  -1   2   9       85.96       81.02      6.10 o 
   0   2   9      318.21      310.06     17.30 o 
   1   2   9      870.92      852.30     27.49 o 
   2   2   9      222.29      217.58      8.18 o 
   3   2   9     1441.59     1370.71     29.91 o 
   4   2   9        7.98        8.48      2.76 o 
   5   2   9      205.74      104.32     95.46 o 
   6   2   9        0.59        1.93     10.56 o 
 -10   3   9      325.65      300.25     11.83 o 
  -9   3   9        2.50        2.21      7.59 o 
  -7   3   9        1.46      132.90     83.05 o 
  -6   3   9      468.50      442.03     22.18 o 
  -5   3   9      436.63      430.86     20.82 o 
  -4   3   9      902.28      981.36     32.13 o 
  -3   3   9       42.75       37.83      5.93 o 
  -2   3   9     2468.08     2477.13     82.89 o 
  -1   3   9        5.81        4.56      3.04 o 
   0   3   9      921.04      876.04     31.97 o 
   1   3   9      291.64      301.54      8.47 o 
   2   3   9       46.98       46.79      4.49 o 
   3   3   9       66.61       71.73      6.69 o 
   4   3   9     1229.35     1161.91     31.27 o 
   5   3   9        8.08       16.49     12.00 o 
   6   3   9      367.24      446.53     56.95 o 
 -11   4   9      204.76      179.46     20.23 o 
 -10   4   9        2.47       14.03      8.15 o 
  -9   4   9      117.42      138.48     24.71 o 
  -8   4   9       76.65       71.23     11.10 o 
  -7   4   9      400.60      401.96     20.35 o 
  -6   4   9       93.81      116.84     11.21 o 
  -5   4   9        5.00        4.86      7.09 o 
  -4   4   9      140.93      217.72     32.53 o 
  -3   4   9     2128.56     2095.47     55.40 o 
  -2   4   9        2.15       33.84     36.62 o 
  -1   4   9      244.09      248.36     10.60 o 
   0   4   9      244.95      247.97     14.13 o 
   1   4   9      337.96      350.70     12.46 o 
   2   4   9      361.60      342.91     14.60 o 
   3   4   9      449.70      446.78     16.38 o 
   4   4   9       60.94       54.11      8.71 o 
   5   4   9        6.49       26.10     20.70 o 
   6   4   9        5.58       -6.18     16.42 o 
 -11   5   9       11.25       -1.91      8.23 o 
 -10   5   9      125.91      164.87     12.63 o 
  -9   5   9       16.49        7.75      8.44 o 
  -8   5   9       79.52       99.25     26.49 o 
  -7   5   9       20.06       -2.00      7.94 o 
  -6   5   9      244.66      252.10     14.00 o 
  -5   5   9      704.61      678.58     16.71 o 
  -4   5   9      839.08      875.93     32.64 o 
  -3   5   9        0.07       -1.71      9.09 o 
  -2   5   9      880.26      934.59     32.89 o 
  -1   5   9       51.91       65.62      3.69 o 
   0   5   9      344.89      323.87     13.25 o 
   1   5   9       29.42       46.91      6.28 o 
   2   5   9       77.96       92.10      8.91 o 
   3   5   9      602.34      545.70     20.56 o 
   4   5   9      889.82      840.18     37.84 o 
   5   5   9      129.86      136.96     17.06 o 
   6   5   9      150.30      132.04     22.98 o 
 -11   6   9      103.25       78.65     20.22 o 
 -10   6   9        0.04       -5.21      7.88 o 
  -9   6   9       88.59       74.00     15.13 o 
  -8   6   9       31.09       23.65     11.49 o 
  -7   6   9      377.82      402.02     22.33 o 
  -6   6   9       76.08      130.69     21.99 o 
  -5   6   9      128.93      127.63     10.82 o 
  -4   6   9      998.21     1087.36     20.69 o 
  -3   6   9     1936.32     1911.25     79.50 o 
  -2   6   9      455.77      487.92     16.93 o 
  -1   6   9      936.60      935.35     40.43 o 
   0   6   9      113.08      116.18      9.00 o 
   1   6   9      540.74      531.78     22.54 o 
   2   6   9       40.11       44.28      3.89 o 
   3   6   9      627.90      615.28     23.80 o 
   4   6   9       24.27       31.41      5.65 o 
   5   6   9       12.50        0.40     10.60 o 
 -11   7   9       41.58       31.68     19.01 o 
 -10   7   9      115.69      118.67     30.25 o 
  -9   7   9        1.19       12.56     11.61 o 
  -8   7   9       54.21       61.16     11.75 o 
  -7   7   9       98.60      109.95     10.73 o 
  -6   7   9      264.39      239.52     38.64 o 
  -5   7   9       50.73       42.34     12.56 o 
  -4   7   9      149.75      148.46     12.55 o 
  -3   7   9       28.35       11.76      9.19 o 
  -2   7   9      936.63      970.34     36.26 o 
  -1   7   9      179.56      183.22      8.27 o 
   0   7   9      552.93      563.21     18.06 o 
   1   7   9       36.16       47.88      4.23 o 
   2   7   9        0.02       -0.77      3.12 o 
   3   7   9       59.01       53.77      9.13 o 
   4   7   9      698.42      684.57     37.95 o 
   5   7   9       52.80       44.77     14.13 o 
 -10   8   9        3.22        4.17     11.20 o 
  -9   8   9       32.86       25.45     10.95 o 
  -8   8   9      432.65      368.68     99.46 o 
  -7   8   9      157.10      165.69     21.31 o 
  -6   8   9      867.93      831.29     32.65 o 
  -5   8   9       54.07       59.21      9.47 o 
  -4   8   9       82.06       88.92     12.11 o 
  -3   8   9     1013.84     1087.81     50.13 o 
  -2   8   9      619.71      659.00     20.53 o 
  -1   8   9      137.12      120.50      6.58 o 
   0   8   9        8.30       10.26      5.06 o 
   1   8   9      392.32      399.15     19.25 o 
   2   8   9      310.56      324.39     10.50 o 
   3   8   9      422.33      426.53     11.11 o 
   4   8   9       74.02       80.07     12.92 o 
   5   8   9       48.33       39.64     14.13 o 
 -10   9   9       80.41       59.50     12.78 o 
  -9   9   9        7.74        6.74     11.92 o 
  -8   9   9       57.15       62.03     12.96 o 
  -7   9   9       26.89       36.26     11.20 o 
  -6   9   9      242.80      214.12     24.81 o 
  -5   9   9      142.39      156.06     12.36 o 
  -4   9   9      747.95      744.71     34.97 o 
  -3   9   9      104.61      122.66      7.38 o 
  -2   9   9       46.38       56.01      4.68 o 
  -1   9   9      964.29      970.65     32.87 o 
   0   9   9      256.21      272.71     10.90 o 
   1   9   9       55.33       57.08      5.94 o 
   2   9   9        0.78        0.84      3.84 o 
   3   9   9      115.61      122.65      8.09 o 
   4   9   9      508.87      484.04     33.10 o 
   5   9   9       71.72       61.48     25.70 o 
 -10  10   9        0.39       -0.22     11.29 o 
  -9  10   9       39.76       52.22     13.72 o 
  -8  10   9      346.16      379.10     24.68 o 
  -7  10   9      478.02      499.16     28.03 o 
  -6  10   9      590.30      597.57     24.96 o 
  -5  10   9      286.39      274.45     21.77 o 
  -4  10   9      601.19      561.19     17.03 o 
  -3  10   9      309.35      321.55     10.93 o 
  -2  10   9      733.13      771.66     15.13 o 
  -1  10   9       11.21       11.79      5.01 o 
   0  10   9        5.76        9.36      4.74 o 
   1  10   9       63.80       58.79      6.22 o 
   2  10   9      863.53      856.70     23.97 o 
   3  10   9      294.16      289.16     11.91 o 
   4  10   9       59.15       47.28      8.02 o 
   5  10   9       36.20       28.06     20.97 o 
  -9  11   9       64.59       54.15     11.38 o 
  -8  11   9       18.61       12.31     10.64 o 
  -7  11   9       96.99      128.06     16.27 o 
  -6  11   9      292.48      284.10     15.37 o 
  -5  11   9      899.99      915.66     45.18 o 
  -4  11   9      310.59      332.91     22.47 o 
  -3  11   9        0.90        3.30      3.71 o 
  -2  11   9       30.07       44.41      6.74 o 
  -1  11   9      185.17      198.51     12.46 o 
   0  11   9      296.23      298.77     12.11 o 
   1  11   9      404.13      404.42     16.49 o 
   2  11   9       16.80       19.51      4.84 o 
   3  11   9      183.50      183.54      7.84 o 
   4  11   9      162.23      179.16     17.72 o 
  -9  12   9        0.09      -11.07     11.07 o 
  -8  12   9      334.36      368.45     20.85 o 
  -7  12   9      236.51      242.08     17.89 o 
  -6  12   9      155.86      162.18     14.30 o 
  -5  12   9       69.50       63.64     10.43 o 
  -4  12   9      229.65      218.67     14.35 o 
  -3  12   9      386.12      302.92     82.66 o 
  -2  12   9      342.08      365.19     12.01 o 
  -1  12   9       36.21       32.78      6.28 o 
   0  12   9      122.81      148.32     11.59 o 
   1  12   9      218.71      220.54     15.21 o 
   2  12   9      168.21      187.43     10.40 o 
   3  12   9      213.88      232.01     11.80 o 
   4  12   9       50.61       60.61     10.78 o 
  -9  13   9       93.20       81.07     14.50 o 
  -8  13   9       60.89       82.91     16.13 o 
  -7  13   9       47.52       46.58     12.91 o 
  -6  13   9        2.46       11.22     10.30 o 
  -5  13   9      401.01      417.75     27.50 o 
  -4  13   9      106.40      120.29      9.81 o 
  -3  13   9       17.36       16.98      4.43 o 
  -2  13   9       23.14       27.70      5.79 o 
  -1  13   9      581.42      599.70     19.77 o 
   0  13   9      280.09      287.44     10.42 o 
   1  13   9      154.41      159.68     11.25 o 
   2  13   9       43.89       35.40      5.81 o 
   3  13   9      204.30      246.90     13.45 o 
  -8  14   9      153.56      197.12     22.92 o 
  -7  14   9      110.09      103.94     14.72 o 
  -6  14   9      135.96      156.54     14.05 o 
  -5  14   9       46.46       33.43      9.26 o 
  -4  14   9      356.88      366.11     18.20 o 
  -3  14   9      104.90      109.38     11.04 o 
  -2  14   9      479.92      514.94     14.38 o 
  -1  14   9       22.18       24.84      6.59 o 
   0  14   9       56.65       57.21      6.10 o 
   1  14   9        4.66        8.61      5.38 o 
   2  14   9      291.25      277.47     12.43 o 
   3  14   9      165.89      207.48     21.28 o 
  -7  15   9        6.20       13.07     14.23 o 
  -6  15   9        0.85        6.67     11.93 o 
  -5  15   9      617.95      673.47     20.36 o 
  -4  15   9      157.43      145.88     12.50 o 
  -3  15   9        0.15        0.94      6.16 o 
  -2  15   9        6.10        3.23      4.72 o 
  -1  15   9      492.47      488.94     19.28 o 
   0  15   9      335.29      332.10     16.47 o 
   1  15   9      159.15      163.38      8.74 o 
   2  15   9        0.88       -6.36      6.36 o 
  -7  16   9       22.03       24.84     11.66 o 
  -6  16   9       62.81       84.26     12.95 o 
  -5  16   9        0.23       -9.60      9.60 o 
  -4  16   9       24.75       27.31     15.58 o 
  -3  16   9       18.27       13.68      5.10 o 
  -2  16   9      345.71      385.82     29.15 o 
  -1  16   9        5.68       10.02      6.01 o 
   0  16   9        4.19        2.47      5.33 o 
   1  16   9       47.83       36.60      6.09 o 
   2  16   9      145.44      189.48     29.24 o 
  -6  17   9       13.39       16.41     12.14 o 
  -5  17   9      237.29      283.82     16.32 o 
  -4  17   9       85.81       76.68     12.39 o 
  -3  17   9       31.71       36.81     14.08 o 
  -2  17   9        7.23       10.34      6.60 o 
  -1  17   9      397.86      379.23     22.64 o 
   0  17   9        0.22       -4.11      6.44 o 
   1  17   9       93.02      114.48      9.45 o 
  -5  18   9        2.46      -10.18     14.17 o 
  -4  18   9       99.40       85.78     14.59 o 
  -3  18   9       34.88       32.54     10.43 o 
  -2  18   9      338.31      322.19     24.57 o 
  -1  18   9        6.49       -1.37      7.00 o 
  -8   0  10       11.53        7.39      3.32 o 
  -6   0  10     1453.81     1396.98     22.18 o 
  -4   0  10       14.15       15.54      5.13 o 
  -2   0  10      541.40      507.50     18.86 o 
   0   0  10     1680.26     1665.52     40.13 o 
   2   0  10      110.09       96.55     19.01 o 
   4   0  10     1019.25     1052.78     60.72 o 
  -9   1  10      399.72      333.86      9.05 o 
  -8   1  10       60.67       63.12      6.64 o 
  -7   1  10      373.07      377.31     23.84 o 
  -6   1  10       12.22        9.11      9.81 o 
  -5   1  10        1.07        2.50      1.52 o 
  -4   1  10        5.36        5.21      2.97 o 
  -3   1  10     3052.51     2908.34     35.02 o 
  -2   1  10        1.59        2.40      2.82 o 
  -1   1  10      173.92      166.21      8.01 o 
   0   1  10      206.13      211.29     11.64 o 
   1   1  10      779.98      746.02     16.44 o 
   2   1  10      115.02      114.91      8.31 o 
   3   1  10      514.08      470.35     19.41 o 
   4   1  10       22.04       11.75      9.26 o 
   5   1  10      104.07       55.71     33.31 o 
  -9   2  10       53.10       41.73      9.50 o 
  -8   2  10        0.04       -2.26      6.49 o 
  -7   2  10        7.45        2.41     12.22 o 
  -6   2  10      929.54      958.13     39.83 o 
  -5   2  10        4.27        5.58      3.47 o 
  -4   2  10     1060.48      976.85     29.28 o 
  -3   2  10      152.72      151.39      5.47 o 
  -2   2  10      889.28      869.58     13.21 o 
  -1   2  10      381.83      375.05      8.08 o 
   0   2  10       22.63       25.24      3.99 o 
   1   2  10       24.11       23.45      3.92 o 
   2   2  10        9.38       20.72      3.12 o 
   3   2  10       60.56       79.84      9.71 o 
   4   2  10      797.82      868.28     29.31 o 
   5   2  10        0.11        7.56     12.00 o 
 -10   3  10        1.55        4.62      5.49 o 
  -9   3  10      437.44      356.49     12.67 o 
  -7   3  10      379.18      414.12     28.66 o 
  -5   3  10       72.98       72.11     14.63 o 
  -4   3  10      370.76      349.92     12.43 o 
  -3   3  10     3019.49     2905.01     45.28 o 
  -2   3  10        2.89        1.01      2.72 o 
  -1   3  10       38.31       48.46      4.89 o 
   0   3  10       50.53       56.49      4.06 o 
   1   3  10      857.90      834.47     19.39 o 
   2   3  10       57.23       71.65      6.39 o 
   3   3  10      100.47      119.48      4.92 o 
   4   3  10        7.40       -1.43     17.35 o 
   5   3  10      128.81      163.62     32.66 o 
 -11   4  10       20.29       17.50     14.48 o 
 -10   4  10      203.25      214.68     10.32 o 
  -9   4  10       73.22       59.44      8.60 o 
  -8   4  10       27.08        0.04      9.01 o 
  -7   4  10       33.78      336.15    216.86 o 
  -6   4  10      728.09      685.82     29.12 o 
  -4   4  10      752.71      801.97     25.33 o 
  -3   4  10        5.53      122.18    111.83 o 
  -2   4  10      984.16      989.93     21.27 o 
  -1   4  10      683.52      710.26     20.88 o 
   0   4  10      725.88      705.23     31.71 o 
   1   4  10       92.06       79.01      6.93 o 
   2   4  10      211.36      197.91     15.72 o 
   3   4  10      493.04      419.86     19.06 o 
   4   4  10      432.28      440.61     27.68 o 
   5   4  10        7.97       -0.57     12.32 o 
 -11   5  10       46.39       51.53     10.86 o 
 -10   5  10        0.57       -8.36     20.40 o 
  -9   5  10      307.42      313.09     27.76 o 
  -8   5  10      241.94      224.78     25.89 o 
  -7   5  10      504.34      569.21     33.75 o 
  -6   5  10       44.06       29.60      8.36 o 
  -5   5  10      145.69      145.92     50.47 o 
  -4   5  10      365.40      456.74     47.25 o 
  -3   5  10     2101.91     2106.48     57.25 o 
  -2   5  10       88.63       75.90     11.37 o 
  -1   5  10      320.13      345.41     10.86 o 
   0   5  10      364.80      353.08     14.39 o 
   1   5  10      571.82      596.84     17.08 o 
   2   5  10       24.53       34.97      6.75 o 
   3   5  10        3.16        2.99      2.99 o 
   4   5  10        0.18       -5.98     19.41 o 
   5   5  10      107.28      168.76     56.12 o 
 -10   6  10      210.22      203.77     14.63 o 
  -9   6  10       12.25        0.06     11.25 o 
  -8   6  10        2.54       -5.56      9.76 o 
  -7   6  10       55.34       49.96     11.56 o 
  -6   6  10      280.75      249.69     74.85 o 
  -5   6  10      128.38      174.20     13.15 o 
  -4   6  10      409.57      380.66     37.97 o 
  -3   6  10      113.81      132.96      7.87 o 
  -2   6  10     1041.43     1072.08     29.76 o 
  -1   6  10      570.04      536.17     16.26 o 
   0   6  10      413.04      417.25     12.56 o 
   1   6  10       40.60       40.47      3.74 o 
   2   6  10       38.27       38.61      4.31 o 
   3   6  10      126.51      154.14     12.89 o 
   4   6  10      148.94      169.64     26.33 o 
   5   6  10        7.46        1.69     15.10 o 
 -10   7  10       10.83       -2.23     14.95 o 
  -9   7  10      256.80      250.95     18.08 o 
  -8   7  10      289.79      285.98     26.18 o 
  -7   7  10        2.42        4.71      9.01 o 
  -6   7  10      232.40      216.06     18.67 o 
  -5   7  10        1.26        0.45     11.73 o 
  -4   7  10      201.46      222.17     22.31 o 
  -3   7  10     1548.59     1557.47     77.30 o 
  -2   7  10      104.58      138.92      5.42 o 
  -1   7  10      328.46      336.29      8.30 o 
   0   7  10      377.66      389.97     16.11 o 
   1   7  10      334.44      347.37     17.53 o 
   2   7  10      179.62      200.83      6.22 o 
   3   7  10       98.68       90.35      7.63 o 
   4   7  10        1.75       -5.01     10.44 o 
 -10   8  10      202.95      228.75     15.81 o 
  -9   8  10        1.16       -8.37      9.33 o 
  -8   8  10        0.69      -10.03     12.70 o 
  -7   8  10       48.74       54.13     10.72 o 
  -6   8  10      146.30      174.96     27.26 o 
  -5   8  10      102.42       89.69     10.31 o 
  -4   8  10       83.90       84.34     12.00 o 
  -3   8  10       20.21        3.11      4.26 o 
  -2   8  10      306.52      340.78      9.09 o 
  -1   8  10     1322.52     1314.38     54.56 o 
   0   8  10      541.35      538.82     16.27 o 
   1   8  10        2.07        4.50      3.67 o 
   2   8  10       66.00       57.64      5.64 o 
   3   8  10      141.77      155.20     11.08 o 
   4   8  10      172.06      222.51     68.42 o 
 -10   9  10        3.56       -2.07     12.08 o 
  -9   9  10       75.24       82.77     24.01 o 
  -8   9  10      530.07      582.55     29.07 o 
  -7   9  10      487.83      530.35     35.86 o 
  -6   9  10        8.28       26.42     10.99 o 
  -5   9  10      351.06      351.78     34.91 o 
  -4   9  10      222.86      258.44     31.93 o 
  -3   9  10      607.21      666.76     24.28 o 
  -2   9  10      533.48      570.63     17.88 o 
  -1   9  10       26.64       25.03      4.68 o 
   0   9  10      405.08      412.06     10.46 o 
   1   9  10      235.01      241.77     16.55 o 
   2   9  10      434.92      416.57     19.52 o 
   3   9  10       31.53       21.63      6.58 o 
   4   9  10       54.48       36.43     17.73 o 
  -9  10  10        9.18        9.67     11.32 o 
  -8  10  10        4.81        1.78      9.87 o 
  -7  10  10        1.66        8.12     10.17 o 
  -6  10  10      298.46      327.40     18.32 o 
  -5  10  10        3.33       -4.06     10.67 o 
  -4  10  10      319.47      345.76     22.30 o 
  -3  10  10        0.81       -1.81      3.83 o 
  -2  10  10       81.17       84.05     19.10 o 
  -1  10  10      239.31      258.27     12.43 o 
   0  10  10      260.35      274.51     14.29 o 
   1  10  10       23.80       21.42      5.38 o 
   2  10  10       43.93       59.25     15.77 o 
   3  10  10       99.99      104.85      9.56 o 
   4  10  10       69.42       51.76      9.26 o 
  -9  11  10       28.09       62.57     14.27 o 
  -8  11  10      337.31      378.88     26.33 o 
  -7  11  10      136.78      125.35     13.62 o 
  -6  11  10       90.01       95.30     12.19 o 
  -5  11  10        0.36       11.86      8.66 o 
  -4  11  10      155.76      208.00     23.50 o 
  -3  11  10      147.06      183.25      8.56 o 
  -2  11  10      139.58      153.27      6.48 o 
  -1  11  10       62.39       74.56      9.81 o 
   0  11  10      350.32      342.51     16.94 o 
   1  11  10      211.53      218.99     12.57 o 
   2  11  10      251.79      264.06     13.00 o 
   3  11  10       92.38      109.35     14.58 o 
  -9  12  10        8.40        8.10     12.28 o 
  -8  12  10        8.93       26.55     13.61 o 
  -7  12  10       86.29      106.11     17.76 o 
  -6  12  10      141.50      158.34     15.74 o 
  -5  12  10      255.67      273.95     29.16 o 
  -4  12  10       41.29       51.41      9.86 o 
  -3  12  10        2.71        5.41      7.16 o 
  -2  12  10       88.82       91.39      7.51 o 
  -1  12  10      159.45      202.31      9.20 o 
   0  12  10      102.02       95.73      7.64 o 
   1  12  10       43.50       32.86      5.54 o 
   2  12  10        2.58        3.58      6.33 o 
   3  12  10      328.71      334.61     17.53 o 
  -8  13  10      206.67      267.84     30.42 o 
  -7  13  10       24.88       17.73     11.80 o 
  -6  13  10        3.06        0.40      9.67 o 
  -5  13  10       36.64       41.15     14.96 o 
  -4  13  10      339.18      398.02     27.04 o 
  -3  13  10      110.66      131.81      6.74 o 
  -2  13  10      147.48      162.30     22.08 o 
  -1  13  10        0.05       -3.71      5.68 o 
   0  13  10       28.65       37.73      7.60 o 
   1  13  10       15.54       15.69      7.02 o 
   2  13  10      306.48      314.52     15.81 o 
  -8  14  10        0.06        0.17     15.25 o 
  -7  14  10       45.20       39.19     14.40 o 
  -6  14  10        0.80        6.24     14.70 o 
  -5  14  10      177.32      210.34     27.44 o 
  -4  14  10       59.83       56.00     12.04 o 
  -3  14  10        3.84        4.29      4.74 o 
  -2  14  10       16.90       14.97      6.34 o 
  -1  14  10      349.09      355.45     14.70 o 
   0  14  10      427.01      388.66     12.50 o 
   1  14  10       24.56       34.83      7.00 o 
   2  14  10        0.06        0.30      6.16 o 
  -7  15  10        4.95        6.73     12.72 o 
  -6  15  10       12.17        2.90     10.99 o 
  -5  15  10       13.55       17.07     14.04 o 
  -4  15  10       69.52       75.79     21.42 o 
  -3  15  10        1.21        9.00      9.95 o 
  -2  15  10       99.88      118.27      9.82 o 
  -1  15  10       37.23       21.38      9.17 o 
   0  15  10       23.82       16.96      7.32 o 
   1  15  10       35.85       55.19      8.46 o 
  -6  16  10        7.00        5.69     12.74 o 
  -5  16  10      135.43      139.68     25.35 o 
  -4  16  10      157.12      147.71     20.44 o 
  -3  16  10       56.46       38.91     12.18 o 
  -2  16  10       31.72       35.89     10.73 o 
  -1  16  10      431.13      454.73     26.61 o 
   0  16  10       26.69       27.28      7.69 o 
  -5  17  10        0.34      -10.57     24.25 o 
  -4  17  10      157.03      206.37     15.20 o 
  -3  17  10       26.31       16.85     13.13 o 
  -2  17  10      107.11      123.10     13.44 o 
  -1  17  10        0.13       -2.64      6.53 o 
  -9   0  11      466.52      441.57     30.17 o 
  -7   0  11      242.48      278.19     26.40 o 
  -5   0  11      255.78      217.24      7.69 o 
  -3   0  11      439.34      445.65     16.75 o 
  -1   0  11        5.72       10.86      6.94 o 
   1   0  11      991.13     1043.10     72.72 o 
   3   0  11       38.31       22.93     14.48 o 
  -8   1  11       42.54       24.59      4.83 o 
  -7   1  11        2.45        2.32      3.35 o 
  -6   1  11      657.13      608.13     10.71 o 
  -5   1  11        3.61        5.19      2.00 o 
  -4   1  11      333.29      309.75     18.73 o 
  -3   1  11      186.16      176.73     15.42 o 
  -2   1  11      343.76      331.13     17.75 o 
  -1   1  11       97.77      104.99      5.72 o 
   0   1  11      186.96      181.92     10.80 o 
   1   1  11       32.86       26.37      5.02 o 
   2   1  11      456.97      401.84     34.14 o 
   3   1  11       24.63       32.84     12.27 o 
   4   1  11      577.75      570.27     49.82 o 
  -8   2  11       53.28       38.44      6.70 o 
  -6   2  11        9.99       17.56      5.78 o 
  -5   2  11      268.91      250.73     15.92 o 
  -4   2  11      106.88      111.94      7.69 o 
  -3   2  11      385.68      364.84     24.49 o 
  -2   2  11      125.07      119.47     12.91 o 
  -1   2  11       91.51      103.83     15.33 o 
   0   2  11     1012.22      881.06     18.34 o 
   1   2  11     3100.02     2368.71    343.49 o 
   2   2  11       31.40       25.60      3.28 o 
   3   2  11       91.77      116.05     13.97 o 
   4   2  11        7.14       -5.67     15.09 o 
  -9   3  11       20.13       12.52      5.43 o 
  -7   3  11        9.62      195.97     24.44 o 
  -5   3  11        1.45      119.80     81.92 o 
  -4   3  11       10.84        3.22      4.37 o 
  -3   3  11        0.42        2.25      4.62 o 
  -2   3  11      473.17      442.26     29.64 o 
  -1   3  11      165.51      187.51      6.88 o 
   0   3  11      158.60      152.93     26.20 o 
   1   3  11       64.22       75.21      5.76 o 
   2   3  11      470.34      423.45     22.57 o 
   3   3  11      105.31      150.53     17.46 o 
   4   3  11      182.15      182.00     17.65 o 
  -9   4  11      402.83      373.69     14.33 o 
  -5   4  11      363.15      198.07    106.13 o 
  -4   4  11      300.02      306.59     18.78 o 
  -3   4  11      595.63      554.50     44.66 o 
  -2   4  11      156.31      167.66     11.53 o 
  -1   4  11      163.01      166.28     11.19 o 
   0   4  11       10.10       14.56      4.31 o 
   1   4  11     1444.70     1383.56     32.95 o 
   2   4  11       24.48       20.12      3.49 o 
   3   4  11        0.33        2.53      5.75 o 
   4   4  11       37.87       19.46     15.21 o 
  -9   5  11       26.39        3.57     10.65 o 
  -8   5  11       10.59        1.07     11.62 o 
  -7   5  11       19.03        9.96     13.43 o 
  -6   5  11      124.25      134.18     13.70 o 
  -5   5  11      191.73      188.82     40.20 o 
  -4   5  11        0.82        3.93      4.90 o 
  -3   5  11       58.26       62.10      7.67 o 
  -2   5  11      769.45      768.99     18.17 o 
  -1   5  11      166.93      183.08      8.65 o 
   0   5  11      626.87      585.71     57.99 o 
   1   5  11        1.15       -4.14      4.14 o 
   2   5  11      479.03      455.98     15.00 o 
   3   5  11       84.04       64.69     10.32 o 
   4   5  11      153.76      152.12     26.85 o 
 -10   6  11       67.17       54.57     12.82 o 
  -9   6  11      251.43      279.42     18.53 o 
  -8   6  11      129.63      178.18     65.61 o 
  -7   6  11       19.51       28.87     11.10 o 
  -6   6  11       19.75        9.55     10.67 o 
  -5   6  11      151.32      157.31     13.41 o 
  -4   6  11      351.35      344.21     25.64 o 
  -3   6  11      622.73      616.36     25.55 o 
  -2   6  11      210.68      284.61     39.75 o 
  -1   6  11       15.26       18.27      4.50 o 
   0   6  11       24.52       24.30      4.51 o 
   1   6  11      664.05      659.16     20.04 o 
   2   6  11       76.36       82.92      4.63 o 
   3   6  11        0.81        0.68      5.30 o 
   4   6  11        8.65       10.02     11.90 o 
 -10   7  11      204.39      209.55     25.32 o 
  -9   7  11        7.03       14.82     11.89 o 
  -8   7  11        5.77       -3.58     11.14 o 
  -7   7  11       11.50        4.07      9.59 o 
  -6   7  11      549.43      550.90     22.18 o 
  -5   7  11       63.04       52.01     16.96 o 
  -4   7  11        0.30       -8.29      8.31 o 
  -3   7  11        2.14       -6.12      6.12 o 
  -2   7  11      317.73      333.48     12.37 o 
  -1   7  11      320.38      344.96     14.35 o 
   0   7  11      721.79      728.09     29.93 o 
   1   7  11       37.55       35.65      5.95 o 
   2   7  11      399.07      401.13     20.84 o 
   3   7  11       33.84       34.52      7.98 o 
 -10   8  11        6.24        2.78     13.83 o 
  -9   8  11      162.10      183.99     30.07 o 
  -8   8  11      188.03      228.61     16.65 o 
  -7   8  11       10.98       28.82     11.11 o 
  -6   8  11      165.99      195.44     14.39 o 
  -5   8  11      321.55      336.29     29.87 o 
  -4   8  11      311.56      373.17     29.82 o 
  -3   8  11      636.28      660.90     24.73 o 
  -2   8  11       64.08       73.09     11.77 o 
  -1   8  11        7.91        8.92      4.12 o 
   0   8  11      150.30      149.78     13.90 o 
   1   8  11      366.51      375.53     11.01 o 
   2   8  11       80.63       61.59      7.55 o 
   3   8  11        2.53       -2.00      5.64 o 
  -9   9  11       14.19       13.20     12.59 o 
  -8   9  11        7.53       -5.45     14.57 o 
  -7   9  11       88.92       97.34     17.64 o 
  -6   9  11       11.27       14.24     12.64 o 
  -5   9  11       10.09       12.32      8.81 o 
  -4   9  11        2.80        3.01      7.50 o 
  -3   9  11       33.57       18.64      9.84 o 
  -2   9  11      444.74      470.62     11.53 o 
  -1   9  11      165.97      178.48      9.03 o 
   0   9  11      173.56      183.36      7.52 o 
   1   9  11        3.09       -1.49      4.89 o 
   2   9  11      200.44      212.91      8.69 o 
   3   9  11       26.03       25.43      6.95 o 
  -9  10  11       80.33       57.60     16.90 o 
  -8  10  11      351.69      375.67     22.62 o 
  -7  10  11      346.05      314.97     20.20 o 
  -6  10  11       31.14       29.26     10.52 o 
  -5  10  11      150.69      181.32     33.24 o 
  -4  10  11      419.66      448.55     43.57 o 
  -3  10  11      237.17      290.46     17.41 o 
  -2  10  11       78.23       76.50      7.31 o 
  -1  10  11       42.19       36.83      6.53 o 
   0  10  11      221.89      235.67     12.06 o 
   1  10  11      377.91      419.08     13.36 o 
   2  10  11      106.04      118.73     10.22 o 
  -8  11  11       14.94        4.19     10.59 o 
  -7  11  11       20.86       29.10     16.36 o 
  -6  11  11      300.37      299.78     17.45 o 
  -5  11  11      108.21      128.67     13.14 o 
  -4  11  11       20.36       36.51     11.38 o 
  -3  11  11      172.38      196.19      7.78 o 
  -2  11  11      236.06      251.26     18.97 o 
  -1  11  11       80.96      100.53      6.53 o 
   0  11  11       44.46       44.62      6.05 o 
   1  11  11       10.67        9.07      4.79 o 
   2  11  11      138.88      140.48     13.35 o 
  -8  12  11      351.18      379.46     23.81 o 
  -7  12  11       63.46       53.19     14.85 o 
  -6  12  11        4.49        8.61     16.77 o 
  -5  12  11       19.23       24.33     11.84 o 
  -4  12  11      463.86      465.22     51.55 o 
  -3  12  11       67.35       86.31     12.24 o 
  -2  12  11       11.61        5.71      4.09 o 
  -1  12  11        2.00        1.78      5.54 o 
   0  12  11      252.16      245.21     13.57 o 
   1  12  11      249.20      280.69     13.95 o 
   2  12  11      154.76      149.22     13.52 o 
  -7  13  11      230.72      201.66     17.24 o 
  -6  13  11       45.67       44.88     12.12 o 
  -5  13  11      111.89      172.70     22.93 o 
  -4  13  11       27.29       26.54     13.79 o 
  -3  13  11       41.04       36.71     11.68 o 
  -2  13  11      122.87      143.35     11.43 o 
  -1  13  11      134.94      132.67      8.16 o 
   0  13  11       14.84       19.18      6.32 o 
   1  13  11       71.98       87.43     14.28 o 
  -7  14  11        0.72        6.59     15.10 o 
  -6  14  11        4.94       10.23     12.62 o 
  -5  14  11        0.13       -2.35     10.00 o 
  -4  14  11      267.53      280.58     16.84 o 
  -3  14  11       16.64       21.80     16.66 o 
  -2  14  11       12.59       18.71      9.31 o 
  -1  14  11       28.10       20.29      7.55 o 
   0  14  11       14.03       17.99      7.35 o 
  -6  15  11        5.21        8.25     10.95 o 
  -5  15  11       93.62       82.23     19.55 o 
  -4  15  11       25.02       20.55     11.08 o 
  -3  15  11      177.10      211.37     20.24 o 
  -2  15  11       14.71        7.38      8.96 o 
  -1  15  11      340.39      379.36     16.56 o 
  -4  16  11      224.70      279.63     22.46 o 
  -3  16  11        0.28      -11.60     11.60 o 
  -2  16  11       83.00       59.23     29.14 o 
  -6   0  12      894.57      721.32    111.34 o 
  -4   0  12      342.45      311.83     12.67 o 
  -2   0  12      125.34      128.57     26.33 o 
   0   0  12       60.47       43.30     11.01 o 
   2   0  12      453.15      423.29     11.11 o 
  -6   1  12       18.72       10.86      4.53 o 
  -5   1  12     1239.00     1043.98     32.51 o 
  -4   1  12        1.79        3.32      3.86 o 
  -3   1  12      914.41      821.11     33.19 o 
  -2   1  12       28.44       31.50      8.37 o 
  -1   1  12      126.47      134.48      7.63 o 
   0   1  12      281.26      279.75      9.91 o 
   1   1  12      565.16      572.95     25.39 o 
   2   1  12        2.77        7.96      4.40 o 
   3   1  12       38.07       49.72     12.37 o 
  -7   2  12        1.03        2.87      3.02 o 
  -6   2  12      518.02      505.24     15.39 o 
  -5   2  12        0.73       -2.68      5.92 o 
  -4   2  12       88.76       98.41      9.45 o 
  -3   2  12      181.50      167.58     13.15 o 
  -2   2  12      701.40      644.57     13.76 o 
  -1   2  12       10.33       10.39      5.33 o 
   0   2  12        0.87        6.30      5.28 o 
   1   2  12        6.25        8.44      8.15 o 
   2   2  12      367.63      341.84     10.74 o 
   3   2  12       43.61        7.64     23.61 o 
  -7   3  12      145.92      141.06     61.93 o 
  -6   3  12       51.48       44.35      5.43 o 
  -5   3  12      731.77      714.01     19.08 o 
  -4   3  12       38.28       44.20      6.64 o 
  -3   3  12      606.81      581.55     13.55 o 
  -2   3  12        0.05      175.09    140.30 o 
  -1   3  12      213.50      222.50      9.48 o 
   0   3  12        0.56        0.95      4.66 o 
   1   3  12      897.46      724.68    106.97 o 
   2   3  12       35.62       38.77      6.13 o 
   3   3  12       24.61       28.58     12.05 o 
  -6   4  12      422.80      401.44     12.82 o 
  -5   4  12        1.50      195.97    136.23 o 
  -4   4  12       25.20       25.24     14.18 o 
  -3   4  12      224.74      289.51    106.13 o 
  -2   4  12      551.87      563.98     17.13 o 
  -1   4  12        0.67        2.83      6.03 o 
   0   4  12      136.69      151.45     24.03 o 
   1   4  12        3.59        2.31      3.87 o 
   2   4  12      279.37      262.54     30.29 o 
   3   4  12       55.67       59.75     16.47 o 
 -10   5  12       30.47       15.39     20.82 o 
  -9   5  12      196.55      242.74     31.68 o 
  -8   5  12       59.61       50.52     15.94 o 
  -7   5  12        0.20        6.05     10.48 o 
  -6   5  12        8.53      126.31     71.06 o 
  -5   5  12      577.37      567.59     16.01 o 
  -4   5  12       81.76       90.27     15.21 o 
  -3   5  12      511.72      523.31     23.03 o 
  -2   5  12       19.35       23.99      7.19 o 
  -1   5  12       98.20      134.36     11.91 o 
   0   5  12      107.48      124.16     14.14 o 
   1   5  12      263.79      275.29     20.67 o 
   2   5  12       94.05       86.80     11.06 o 
   3   5  12       29.23       28.07     12.08 o 
  -9   6  12        0.01       -2.01     10.00 o 
  -8   6  12       22.36       30.22     11.05 o 
  -7   6  12       10.76        1.96      8.89 o 
  -6   6  12      439.85      472.78     43.87 o 
  -5   6  12       49.73       57.78      7.16 o 
  -4   6  12        2.85       -3.26      6.67 o 
  -3   6  12      348.20      346.99     40.52 o 
  -2   6  12      314.76      321.05     24.85 o 
  -1   6  12       11.72       11.81      4.10 o 
   0   6  12      194.43      205.67      8.13 o 
   1   6  12      132.46      135.72     10.67 o 
   2   6  12      258.42      245.49     11.30 o 
  -9   7  12      174.84      230.68     20.51 o 
  -8   7  12       21.81       36.24     14.52 o 
  -7   7  12      169.26      162.75     16.40 o 
  -6   7  12      109.85      118.28     18.74 o 
  -5   7  12      280.59      235.03     30.88 o 
  -4   7  12      215.63      222.28     17.84 o 
  -3   7  12      100.32      111.51      9.71 o 
  -2   7  12       47.81       39.16      7.12 o 
  -1   7  12       14.06       26.32      4.85 o 
   0   7  12      224.54      229.96     12.87 o 
   1   7  12       37.95       29.95      6.29 o 
   2   7  12      204.93      234.96     15.42 o 
  -9   8  12       11.58       18.67     15.22 o 
  -8   8  12        8.12       12.65     10.85 o 
  -7   8  12       98.65      115.15     14.13 o 
  -6   8  12      363.59      407.12     21.56 o 
  -5   8  12       63.84       74.22     11.53 o 
  -4   8  12       39.05       30.97      6.45 o 
  -3   8  12       16.56        4.20      5.76 o 
  -2   8  12       94.51       91.47     17.87 o 
  -1   8  12       70.52       79.45      7.21 o 
   0   8  12      109.27       95.30      6.80 o 
   1   8  12      125.61      128.97      8.83 o 
   2   8  12       68.22       73.34      7.57 o 
  -9   9  12       51.66       63.42     16.56 o 
  -8   9  12      116.77      104.29     17.36 o 
  -7   9  12      176.35      112.39     47.56 o 
  -6   9  12      127.33      145.76     16.74 o 
  -5   9  12      316.56      341.08     29.16 o 
  -4   9  12      204.27      221.66     38.25 o 
  -3   9  12       61.52       58.47     11.20 o 
  -2   9  12       84.51       78.58      5.53 o 
  -1   9  12        1.64        2.29      5.88 o 
   0   9  12      222.78      249.94     11.36 o 
   1   9  12      218.86      235.12     14.19 o 
   2   9  12       94.20      114.22     14.64 o 
  -8  10  12       26.59        6.13     13.07 o 
  -7  10  12       40.80       62.21     13.93 o 
  -6  10  12       42.17       34.09     15.40 o 
  -5  10  12       22.76       31.31     17.51 o 
  -4  10  12       11.85       13.47     10.54 o 
  -3  10  12       87.96       86.56     13.49 o 
  -2  10  12      160.73      177.92     10.17 o 
  -1  10  12       78.68       91.88      5.92 o 
   0  10  12       26.77       31.57      6.84 o 
   1  10  12      100.53      122.32     14.77 o 
  -8  11  12      112.20      131.54     19.42 o 
  -7  11  12      175.19      190.20     18.20 o 
  -6  11  12       63.68       87.12     15.21 o 
  -5  11  12      125.01      118.05     16.59 o 
  -4  11  12      292.03      316.48     21.93 o 
  -3  11  12       10.81       17.31      8.69 o 
  -2  11  12        2.39        3.17      6.71 o 
  -1  11  12        4.34       -1.08      5.09 o 
   0  11  12      316.38      306.99     11.38 o 
   1  11  12      188.50      190.13     13.98 o 
  -7  12  12       54.37       66.71     18.64 o 
  -6  12  12      192.08      237.27     53.12 o 
  -5  12  12       46.73       47.59     15.67 o 
  -4  12  12        2.36       -2.38      8.74 o 
  -3  12  12      148.15      182.19     11.26 o 
  -2  12  12       47.92       48.05      8.41 o 
  -1  12  12       54.19       63.80     11.47 o 
   0  12  12        4.70       11.89      6.66 o 
  -6  13  12        8.29        5.05     11.17 o 
  -5  13  12       56.42       58.80     12.96 o 
  -4  13  12      203.68      203.88     18.06 o 
  -3  13  12        0.50        1.14      8.78 o 
  -2  13  12        4.94        5.65      9.49 o 
  -1  13  12        3.86        2.54      8.46 o 
  -5  14  12        3.57        1.81     10.63 o 
  -4  14  12        1.57        5.35      9.70 o 
  -3  14  12      180.55      127.93     31.53 o 
  -2  14  12        1.18        2.29      9.00 o 
  -5   0  13      436.34      387.81     57.03 o 
  -3   0  13      185.06      190.99     30.40 o 
  -1   0  13     1955.79     1814.57     47.22 o 
   1   0  13      196.68      211.34     13.41 o 
  -5   1  13       47.98       26.20      6.47 o 
  -4   1  13       77.36       64.26     20.14 o 
  -3   1  13       11.78        9.69      4.51 o 
  -2   1  13       10.42       14.20      6.87 o 
  -1   1  13        5.74       -1.20      5.12 o 
   0   1  13       53.41       46.64      8.31 o 
   1   1  13        0.36       -3.62      4.67 o 
   2   1  13      242.21      247.61     64.72 o 
  -6   2  13      131.76      121.90      9.35 o 
  -5   2  13      598.47      518.97     14.03 o 
  -4   2  13        1.07        4.53      8.45 o 
  -3   2  13      142.94      140.88      5.90 o 
  -2   2  13       36.83       26.26      6.34 o 
  -1   2  13      370.81      367.55     26.02 o 
   0   2  13        4.13        2.73      4.85 o 
   1   2  13      378.70      325.59      8.95 o 
   2   2  13       30.60       38.92     16.59 o 
  -6   3  13       63.68       94.92     10.71 o 
  -5   3  13       25.21      158.35    105.38 o 
  -4   3  13      104.75      138.66     32.21 o 
  -3   3  13      102.28      110.13      9.96 o 
  -2   3  13      559.59      530.24     15.44 o 
  -1   3  13        3.96       11.16      6.74 o 
   0   3  13       41.59       36.64      5.49 o 
   1   3  13        4.13        0.43      5.30 o 
   2   3  13      295.72      302.33     41.49 o 
  -6   4  13       47.93       41.64     10.26 o 
  -5   4  13      253.66      278.00     14.39 o 
  -4   4  13       37.43        7.39     10.71 o 
  -3   4  13       85.65      111.13     18.44 o 
  -2   4  13        8.48        0.23      6.19 o 
  -1   4  13      752.04      734.18     18.48 o 
   0   4  13       37.63       31.72      5.81 o 
   1   4  13      210.45      200.45      8.14 o 
   2   4  13        0.26        0.77     11.09 o 
  -7   5  13        6.21        0.45      3.47 o 
  -6   5  13       66.92       93.53      8.15 o 
  -5   5  13        1.37       -5.35     13.35 o 
  -4   5  13       63.88       58.38      7.13 o 
  -3   5  13      320.30      320.79     24.41 o 
  -2   5  13      627.68      547.17     15.50 o 
  -1   5  13       66.86       53.58     11.31 o 
   0   5  13       40.28       45.90      8.25 o 
   1   5  13        6.13       17.68      8.80 o 
  -9   6  13      138.67       93.99     23.53 o 
  -8   6  13        1.26        6.83     15.16 o 
  -7   6  13      108.22       90.76     15.37 o 
  -6   6  13       78.36      134.62     31.16 o 
  -5   6  13      346.36      337.59     16.39 o 
  -4   6  13       56.36       57.99     20.10 o 
  -3   6  13        0.54       -7.92     10.05 o 
  -2   6  13        6.80       -8.55      8.55 o 
  -1   6  13      330.55      318.44     18.30 o 
   0   6  13       83.79       74.73     13.22 o 
   1   6  13       50.41       34.51      6.02 o 
  -8   7  13        7.14       32.72     16.66 o 
  -7   7  13       44.06       40.00     16.60 o 
  -6   7  13      295.06      211.66     56.33 o 
  -5   7  13        4.67        3.96      7.90 o 
  -4   7  13      203.19      202.73     14.03 o 
  -3   7  13       18.21       13.96      7.03 o 
  -2   7  13      328.89      285.56     14.20 o 
  -1   7  13       51.31       41.01      8.87 o 
   0   7  13       12.71        6.34      5.14 o 
   1   7  13       73.16       50.16      6.82 o 
  -8   8  13        6.81       -4.28     10.95 o 
  -7   8  13        4.12        9.31     12.06 o 
  -6   8  13      212.50      261.66     40.09 o 
  -5   8  13      240.47      248.59     37.02 o 
  -4   8  13      108.49      132.53     19.54 o 
  -3   8  13        8.34       -0.41      6.05 o 
  -2   8  13       27.65       34.31      6.51 o 
  -1   8  13      245.25      252.11     11.09 o 
   0   8  13       90.95      109.08     13.31 o 
  -8   9  13       90.18       69.13     17.37 o 
  -7   9  13      120.60      155.58     22.17 o 
  -6   9  13       30.13       35.82     12.58 o 
  -5   9  13        0.04       -6.65      6.65 o 
  -4   9  13      160.26      174.89     21.55 o 
  -3   9  13        9.63       10.66      7.95 o 
  -2   9  13      335.76      323.74     14.26 o 
  -1   9  13       16.61       11.20      5.82 o 
   0   9  13       13.13       17.64      5.27 o 
  -7  10  13       40.95       28.40     15.24 o 
  -6  10  13      170.06      196.56     16.95 o 
  -5  10  13      228.67      230.54     17.18 o 
  -4  10  13       63.82       78.15     12.72 o 
  -3  10  13       10.64       10.29      7.09 o 
  -2  10  13        0.30        5.97      7.42 o 
  -1  10  13      132.25      139.34      8.49 o 
  -6  11  13       42.76       45.96     14.17 o 
  -5  11  13       42.42       47.14     13.72 o 
  -4  11  13       76.04       92.09     10.25 o 
  -3  11  13       65.74       69.58     13.60 o 
  -2  11  13      118.92      158.67      9.45 o 
  -1  11  13       10.82       16.88      6.81 o 
  -5  12  13       97.38      106.72     24.12 o 
  -4  12  13      154.61      195.38     21.17 o 
  -3  12  13        6.61        9.32      7.69 o 
  -2  12  13        7.90       14.64      7.98 o 
  -2   0  14        7.47        5.88     12.22 o 
   0   0  14       19.83       16.33      5.97 o 
  -5   1  14      602.04      622.76     41.19 o 
  -4   1  14        1.02       11.92      5.73 o 
  -3   1  14        0.14       -0.59      4.68 o 
  -2   1  14      176.53      188.63     13.73 o 
  -1   1  14      884.15      814.95     19.55 o 
   0   1  14       14.78       23.21      7.61 o 
  -4   2  14      155.09      149.20     15.09 o 
  -3   2  14        6.26       15.39      7.09 o 
  -2   2  14      111.14       98.67     19.39 o 
  -1   2  14        2.40        5.83      7.41 o 
   0   2  14       81.85       81.08     10.51 o 
  -5   3  14      474.29      432.82     14.48 o 
  -4   3  14        5.13       11.77     10.86 o 
  -3   3  14       17.00       19.92      6.83 o 
  -2   3  14       38.98       38.72      8.05 o 
  -1   3  14      185.42      210.74     23.91 o 
   0   3  14       23.55       21.18      6.68 o 
  -5   4  14        9.07       15.09      6.49 o 
  -4   4  14       70.08       46.73      9.30 o 
  -3   4  14       44.70       32.89     12.95 o 
  -2   4  14      533.28      453.49     16.30 o 
  -1   4  14        5.05       -1.10      5.34 o 
   0   4  14       19.26       18.14      5.56 o 
  -6   5  14       48.03       30.56     10.04 o 
  -5   5  14      117.65      147.65     39.73 o 
  -4   5  14       21.99       10.73      7.19 o 
  -3   5  14       20.83       17.77      7.39 o 
  -2   5  14       14.03        9.22      9.76 o 
  -1   5  14      295.36      277.63     13.09 o 
   0   5  14      109.77      121.55     10.69 o 
  -7   6  14        8.51      -10.33     23.38 o 
  -6   6  14       42.78       43.24     14.54 o 
  -5   6  14        4.67       -0.57      7.54 o 
  -4   6  14       92.06       89.56      9.66 o 
  -3   6  14      106.53      111.82     18.16 o 
  -2   6  14      325.61      320.18     12.12 o 
  -1   6  14        3.14       37.24     18.50 o 
  -7   7  14      105.11      129.06     19.18 o 
  -6   7  14       91.32       54.58     21.75 o 
  -5   7  14      125.76      145.43     13.15 o 
  -4   7  14        7.55        6.35     10.04 o 
  -3   7  14        7.25       -2.31      6.71 o 
  -2   7  14       33.49       26.46      8.58 o 
  -1   7  14      221.66      239.16     11.90 o 
  -7   8  14       41.04       33.25     14.95 o 
  -6   8  14       52.64       38.58     11.05 o 
  -5   8  14       17.48        8.57      8.28 o 
  -4   8  14       67.98       58.45      9.42 o 
  -3   8  14       31.06       29.95      7.84 o 
  -2   8  14      236.76      237.95     13.08 o 
  -6   9  14      133.95      147.70     11.69 o 
  -5   9  14       72.49       73.52      9.25 o 
  -4   9  14       11.13       20.70      7.30 o 
  -3   9  14       19.69       15.14      8.46 o 
  -2   9  14       32.76       15.35      8.05 o 
  -4  10  14        2.63        9.03      8.53 o 
  -3   1  15        0.71       -0.15      6.34 o 
  -2   1  15        5.32       -1.18      5.73 o 
  -3   2  15      153.28      126.42     12.22 o 
  -2   2  15       82.20       44.73     12.91 o 
  -3   3  15       42.76       41.52      8.67 o 
  -2   3  15       59.50       37.31     11.21 o 
  -5   4  15       39.69       30.32     17.50 o 
  -4   4  15        0.23        1.66      6.94 o 
  -3   4  15       15.88       18.34     10.49 o 
  -2   4  15       29.36        5.58     19.61 o 
  -6   5  15       21.95       12.37     17.50 o 
  -5   5  15        8.71       -6.19     26.10 o 
  -4   5  15      141.45      147.72     19.99 o 
  -3   5  15        7.81        3.95     11.94 o 
  -5   6  15        4.34        8.21      9.79 o 
  -4   6  15        1.16       -2.71     11.95 o 
                                                 
